# Supplementary material for: Quality of referral system and associated factors among referred clients referred to dessie comprehensive specialized hospital, Northeast, Ethiopia
Source: PLoS One. 2025 Dec 8;20(12):e0337715. doi: 10.1371/journal.pone.0337715 (PMC12685211; doi:10.1371/journal.pone.0337715)
Supplement: S1 File — (CSV) [file pone.0337715.s001.csv]

Code	Referalptsatisfaction	Sex	Age	Religion	religionOther	Marital	Education	Occupation	OtherOccupation	Residence	Familysize	Monthlyincome	Transportation	otherTransportation	FacilityReferralFocal	RegistryBook	ReferralPaper	TransportForReferredPt	NameOfHealthFacility	MRN	AgeOfPatient	SexOfPatient	ChiefComplaint	DurationChiefComplaint	HistoryPresentIllness	PhyExamination	LaboratoryInvestigation	Diagnosis	Management	ReferralReason	NameReferringProfessional	ReferralDate	ReferralFeedback	NameHealthFacility	DiagnosisAtFacility	InvestigationDone	DiagnosisOfPatient	HospitalsPlanManagement	Appointment	AttendingHealthProfn	FeedbackDate	ReferredMeBcCantTreat	HealthProfCallAmbulance	HealthProfessionalAskForReturn	NotVisitTraditionalHealer	DifficultyInTheReferral	SatisfiedWithReferral	HPtoldMeAboutReferral	HPincludeMeInDeciding
33	0	2	30	1	""	2	1	1	""	1	5	7000	1	""	1	1	1	1	1	1	1	1	1	1	1	1	1	1	1	1	1	1	2	2	2	2	2	2	2	2	2	4	4	3	2	2	4	4	4
46	1	2	23	1	""	3	1	5	""	2	1	3000	3	""	1	1	1	1	1	1	1	1	1	1	1	1	1	1	1	1	1	1	1	1	2	1	1	1	1	1	1	2	1	4	4	4	5	4	4
223	0	1	30	1	""	2	1	4	""	1	1	2700	1	""	1	1	1	1	1	1	1	1	1	1	1	1	1	1	1	1	1	1	1	1	1	1	1	1	1	1	1	4	4	2	2	2	4	4	4
331	1	2	19	1	""	1	1	2	""	2	2	2000	1	""	1	1	1	1	1	1	1	1	1	1	1	1	1	1	1	1	2	1	1	1	1	1	2	1	1	1	1	5	5	5	2	2	4	4	4
333	1	1	42	1	""	2	5	3	""	1	6	4500	1	""	1	1	1	1	1	1	2	1	1	1	1	1	1	1	1	1	1	1	1	1	2	1	1	1	1	1	1	5	5	5	1	5	5	5	5
349	1	1	30	1	""	1	5	1	""	1	6	4000	1	""	1	1	1	1	1	1	1	1	1	1	2	1	1	1	1	1	1	1	1	1	1	2	2	1	1	1	1	5	5	2	4	4	5	5	4
356	1	2	55	1	""	2	1	2	""	1	1	400	1	""	1	1	1	1	1	1	1	1	1	1	1	1	1	1	1	1	1	1	1	1	1	2	1	1	1	1	1	5	5	5	4	4	4	4	4
44	0	2	38	1	""	2	1	3	""	1	2	5000	3	""	1	1	1	1	1	1	1	1	1	1	1	1	1	1	2	1	1	1	1	1	1	1	1	1	1	1	1	2	4	3	2	3	3	3	3
66	1	2	28	1	""	1	1	4	""	2	1	4000	2	""	1	1	1	2	1	1	1	1	1	1	1	1	1	1	1	1	1	1	1	1	1	1	1	1	2	1	1	4	4	4	2	2	4	4	4
118	0	1	24	1	""	1	1	3	""	2	2	5000	3	""	2	2	2	1	1	1	2	2	1	1	1	1	1	1	1	1	1	1	1	1	1	1	1	2	1	1	1	5	1	1	1	5	2	2	2
281	0	2	30	1	""	2	1	5	""	2	3	6000	3	""	2	1	1	2	1	1	1	1	1	1	1	1	1	1	1	1	1	1	1	2	1	2	1	2	1	1	1	4	4	4	2	4	4	2	2
309	0	1	30	1	""	1	1	5	""	2	1	4500	3	""	1	1	1	1	1	1	1	1	1	1	1	1	1	1	1	1	1	1	1	1	1	1	1	1	1	1	1	4	2	2	4	3	3	2	4
311	0	1	28	1	""	1	1	4	""	1	1	6000	3	""	1	1	1	2	1	1	1	1	1	2	1	1	1	1	1	1	1	1	2	1	1	1	1	1	2	1	1	4	2	2	2	2	3	4	4
320	0	2	24	1	""	1	1	4	""	1	1	4000	3	""	1	1	1	2	1	1	1	1	1	2	1	2	2	1	1	1	1	1	1	1	1	1	1	1	2	1	1	4	2	2	2	4	2	2	2
353	1	2	18	1	""	1	1	6	"Student"	2	3	4000	3	""	1	1	1	1	1	1	1	1	1	1	1	1	2	1	2	1	1	1	1	1	1	1	1	1	2	1	1	4	4	3	2	3	4	4	4
379	0	1	70	1	""	4	1	6	"Pensioner"	2	8	1800	3	""	1	1	1	1	1	1	1	1	1	1	1	2	2	1	1	1	1	1	1	1	1	1	1	1	1	1	1	2	2	2	2	3	3	4	4
404	0	1	32	1	""	3	1	3	""	1	6	5000	4	"Taxi"	1	1	1	1	1	1	1	1	1	1	2	1	1	1	2	1	1	1	1	1	2	1	1	1	1	1	1	5	2	2	1	1	2	5	5
20	0	2	28	2	""	2	1	2	""	1	5	2000	1	""	1	1	1	1	1	1	1	1	1	1	1	1	1	1	1	1	1	1	1	1	2	1	1	1	1	1	1	5	4	4	1	2	5	4	2
77	0	2	55	2	""	3	1	4	""	1	6	4000	1	""	1	2	1	1	1	1	1	1	1	1	1	1	2	1	2	1	1	1	1	1	1	1	1	1	1	1	1	2	2	4	4	4	3	2	2
233	1	1	76	2	""	2	1	1	""	1	8	4000	1	""	1	2	1	1	1	1	1	1	1	1	1	1	1	2	1	1	1	1	1	1	2	1	1	1	1	1	1	4	4	4	4	2	4	5	4
239	0	1	62	2	""	2	1	1	""	1	6	500	1	""	1	2	2	2	1	1	1	2	1	1	2	1	1	1	1	1	1	1	1	1	1	1	1	1	1	1	1	2	2	2	4	4	4	4	4
253	1	2	37	2	""	2	1	4	""	2	2	550	1	""	1	2	2	2	1	1	1	1	1	2	2	1	1	2	2	1	1	1	1	2	2	1	1	1	1	1	1	4	2	4	4	2	5	4	4
276	0	2	38	2	""	2	1	3	""	2	6	7000	1	""	1	1	2	1	1	2	1	1	1	1	1	1	1	1	1	1	1	1	1	2	1	1	1	1	1	1	1	2	2	2	4	4	2	1	1
289	0	2	25	2	""	1	1	2	""	1	2		1	""	1	1	1	1	1	1	1	1	1	1	1	1	1	1	1	1	1	1	1	1	1	1	1	1	2	1	1	4	4	2	2	2	4	4	4
330	1	1	55	2	""	2	1	1	""	2	5	2000	1	""	1	2	1	1	1	1	1	1	1	1	1	1	1	2	1	1	1	1	1	1	2	1	1	1	1	1	1	5	5	5	1	1	5	5	5
346	0	2	29	2	""	2	1	4	""	1	4	1500	1	""	1	1	1	1	1	1	1	1	1	1	1	1	1	1	1	1	1	1	1	1	1	1	1	1	1	1	1	4	4	2	2	2	4	4	4
388	1	1	18	2	""	1	1	6	"Student"	2	3	4500	1	""	1	2	2	2	1	1	1	2	1	1	1	1	1	1	1	2	1	1	1	2	1	2	1	1	1	1	1	4	5	4	2	2	4	4	4
391	1	2	36	2	""	2	1	3	""	2	3	3000	1	""	1	1	1	1	1	1	1	1	1	1	1	1	1	1	1	1	1	1	1	1	1	1	1	1	1	1	1	5	4	4	2	2	4	4	4
7	0	2	25	2	""	2	1	3	""	2	3	5000	2	""	1	1	1	1	1	2	1	1	1	1	1	2	2	1	2	1	1	1	1	1	2	1	1	1	1	1	1	5	2	4	1	2	4	4	4
140	0	1	30	2	""	2	1	3	""	2	2	4500	2	""	1	1	1	2	1	1	1	1	1	1	1	1	2	2	2	2	1	1	1	1	1	1	1	1	2	1	1	4	2	2	2	2	4	4	4
374	1	1	68	2	""	3	1	3	""	2	3	15000	2	""	1	1	1	1	1	1	1	1	1	2	1	2	1	1	1	1	1	1	1	1	1	1	1	1	1	1	1	5	5	4	4	2	4	2	2
92	0	2	28	2	""	2	1	4	""	2	2	5000	3	""	1	1	1	1	1	1	1	1	1	1	2	1	1	1	1	1	1	1	1	1	1	1	1	1	2	1	1	4	4	2	2	4	2	4	4
130	0	1	30	2	""	2	1	4	""	2	3	4000	3	""	1	1	1	2	1	1	1	1	1	1	1	1	1	1	1	1	1	1	1	1	1	1	1	1	1	1	1	4	2	2	2	3	4	4	4
297	0	2	28	2	""	2	1	2	""	1	2	4000	3	""	1	1	1	1	1	1	1	1	1	2	1	1	1	1	1	1	1	1	1	1	1	1	1	1	2	1	1	4	4	2	2	2	3	3	3
352	1	2	62	2	""	4	1	1	""	2	8	1500	2	""	1	1	1	1	1	1	1	1	1	1	1	1	1	1	1	1	1	1	1	1	1	1	1	1	1	1	1	4	2	4	4	2	4	4	4
354	0	2	41	2	""	2	1	3	""	2	2	4000	3	""	1	1	1	2	1	1	1	1	1	1	1	1	2	1	2	1	1	1	1	1	1	1	1	1	2	1	1	4	4	3	3	3	3	3	3
168	1	2	29	3	""	2	1	4	""	2	2	5000	1	""	1	1	1	1	1	1	1	1	1	1	2	1	1	1	1	1	1	1	1	1	1	1	1	2	1	1	1	4	4	4	2	4	2	4	4
172	1	2	20	3	""	2	1	6	"Student"	2	3	4000	1	""	1	1	1	1	1	1	1	1	1	1	1	1	2	1	1	1	1	1	1	1	1	1	1	1	1	1	1	4	4	5	1	4	4	4	2
316	0	2	52	3	""	3	1	6	"Pensioner"	2	5	3000	3	""	1	1	1	1	1	1	1	2	1	2	2	2	2	1	2	1	1	1	1	1	1	1	1	1	1	1	1	4	2	2	4	3	4	4	4
383	0	2	30	2	""	2	1	4	""	2	2	4500	3	""	1	1	1	1	1	1	1	1	1	1	1	1	1	1	1	1	1	1	1	1	1	1	1	1	1	1	1	4	3	3	2	3	3	3	3
13	1	2	42	1	""	4	2	4	""	1	2	300	1	""	1	1	1	1	1	1	1	1	2	1	1	1	1	1	1	1	1	1	2	2	2	2	2	2	2	2	2	5	5	2	4	2	4	4	2
19	1	2	37	4	""	1	2	4	""	1	3	1000	1	""	1	1	1	1	1	1	1	1	1	2	1	1	1	1	1	1	1	1	1	1	1	1	1	1	2	1	1	4	4	3	3	3	5	5	5
28	1	2	35	1	""	2	2	4	""	2	5	6000	1	""	1	1	1	1	1	1	1	1	1	1	1	1	1	1	1	1	1	1	1	1	1	1	1	1	1	1	1	4	4	4	2	2	4	4	4
47	1	2	29	1	""	2	2	2	""	2	3	3000	1	""	1	1	1	1	1	1	1	1	1	2	1	1	1	1	1	1	1	1	1	1	1	1	1	1	1	1	1	5	5	5	5	5	5	5	5
85	0	1	42	1	""	2	2	4	""	2	4	6000	1	""	1	2	1	1	1	1	2	1	1	1	1	1	1	2	1	1	1	1	1	1	1	1	1	1	1	1	1	2	2	2	2	4	2	2	2
87	1	2	60	1	""	2	2	3	""	2	3	1000	1	""	1	1	1	1	1	1	1	1	1	1	1	1	1	1	1	1	1	1	2	2	2	2	2	2	2	2	2	4	4	2	4	4	4	4	4
161	1	1	39	1	""	2	2	1	""	2	4	1900	1	""	1	2	1	1	1	1	1	1	1	2	1	1	1	1	1	1	1	1	2	2	2	2	2	2	2	2	2	5	5	5	4	2	4	4	4
167	0	2	26	1	""	4	2	2	""	2	3	3000	1	""	1	1	1	1	1	1	1	1	1	1	2	1	1	1	1	1	1	1	1	1	1	1	1	2	1	1	1	2	4	4	2	4	2	4	4
195	1	1	60	1	""	2	2	2	""	1	8	550	1	""	1	1	1	1	1	1	1	1	1	1	2	1	1	1	2	1	1	1	1	1	1	1	2	1	1	2	1	5	5	1	4	4	4	4	4
196	1	2	25	4	""	2	2	2	""	1	5	1000	1	""	2	1	1	1	1	2	1	1	1	1	1	1	2	1	1	1	1	1	1	1	1	1	1	1	1	1	1	5	2	2	4	5	4	4	4
200	0	1	45	1	""	2	2	4	""	2	5	8000	1	""	1	1	1	1	1	1	1	1	2	1	1	1	2	1	1	1	2	1	2	2	2	2	2	2	2	2	2	4	4	4	2	4	4	2	2
209	1	1	70	1	""	2	2	6	""	2	8	1000	1	""	1	1	1	1	1	1	1	1	1	1	1	1	2	2	1	2	1	1	1	1	1	1	1	2	1	1	1	5	4	4	2	2	4	4	4
240	1	1	25	1	""	2	2	5	""	2	2	1800	1	""	1	1	1	1	1	1	1	1	1	1	1	1	1	1	1	1	1	1	2	2	2	2	2	2	2	2	2	4	4	4	2	4	4	4	4
256	1	2	26	1	""	2	2	3	""	1	2	2500	1	""	1	1	2	1	1	1	1	1	1	1	1	1	1	1	1	1	1	1	1	1	1	1	1	1	1	1	1	4	4	4	4	4	5	5	5
328	1	1	23	1	""	1	2	5	""	2	2	1200	1	""	1	1	1	1	1	1	1	1	1	1	1	1	1	1	1	1	1	1	1	1	1	2	1	1	1	1	1	5	5	1	1	5	5	5	5
345	0	1	40	1	""	2	2	4	""	2	6	10000	1	""	1	1	1	1	1	1	1	1	1	1	1	1	1	1	1	1	1	1	1	1	1	1	1	2	1	1	1	4	2	2	2	4	4	4	2
351	0	1	60	1	""	2	2	3	""	2	4	7000	1	""	1	1	1	1	2	2	1	1	1	1	2	2	1	1	1	1	1	1	1	1	1	1	1	1	1	1	1	5	2	2	4	2	4	4	4
361	1	1	50	1	""	3	2	3	""	2	6	3500	1	""	1	1	1	1	1	1	1	1	1	1	1	1	1	1	1	1	1	1	2	2	2	2	2	2	2	2	2	5	5	2	4	5	4	4	4
372	1	1	38	1	""	1	2	4	""	2	1	2700	1	""	1	1	1	2	1	1	2	2	1	2	1	1	2	1	2	1	1	1	1	1	1	1	1	1	2	1	1	4	4	3	3	2	4	4	4
396	0	2	47	1	""	2	2	4	""	2	4	4000	1	""	2	2	2	1	1	2	2	2	1	2	2	2	2	2	2	2	1	1	1	2	2	2	1	1	1	2	1	4	2	2	2	4	4	2	4
397	0	2	25	1	""	1	2	6	"Student"	2	3	5000	1	""	2	2	2	1	1	1	1	1	1	1	1	1	2	2	2	2	1	1	1	2	2	1	1	1	2	1	2	2	2	2	2	4	2	4	2
16	1	2	34	1	""	2	2	4	""	2	4	7000	2	""	1	1	1	1	1	1	1	1	1	1	1	1	1	1	2	1	1	1	1	1	1	2	1	1	1	1	1	4	4	2	4	4	4	4	5
55	0	1	27	1	""	2	2	3	""	1	1	5000	2	""	1	1	1	2	1	1	1	1	1	1	1	1	1	1	1	1	1	1	1	1	1	1	1	1	2	2	1	2	2	2	2	3	3	4	4
62	0	1	70	1	""	4	2	4	""	1	9	4000	2	""	1	1	1	1	1	1	1	1	1	2	1	1	1	1	1	1	1	1	2	1	1	1	1	1	2	1	1	3	2	2	4	3	4	4	4
113	0	1	40	1	""	2	2	5	""	2	4	4500	3	""	1	1	1	1	1	1	1	1	1	1	1	1	1	1	1	1	1	1	1	1	1	1	1	1	1	1	1	4	2	2	2	4	3	4	3
124	1	2	30	1	""	2	2	2	""	2	4	1000	3	""	1	1	1	1	1	1	1	1	1	1	1	1	1	1	1	1	1	1	1	1	1	1	1	1	2	1	1	4	4	4	4	2	4	4	4
147	0	1	33	1	""	1	2	4	""	2	2	3000	3	""	2	2	2	2	1	2	1	1	1	2	2	2	2	1	2	1	1	1	1	1	2	1	1	2	2	1	1	3	3	3	3	3	3	3	3
244	0	2	50	1	""	2	2	1	""	1	7	1300	3	""	1	1	1	2	1	1	1	1	1	1	1	1	2	1	1	1	1	1	2	2	2	2	2	2	2	2	2	4	2	2	2	2	4	4	4
288	0	2	38	1	""	2	2	2	""	1	2		3	""	1	1	1	1	1	1	1	1	1	2	1	1	2	1	1	1	1	1	1	1	1	1	1	1	2	1	1	4	2	2	4	2	4	4	4
312	0	2	22	3	""	1	2	6	"Student"	1	5	9000	3	""	1	1	1	2	1	1	1	1	1	1	1	1	1	1	1	1	1	1	1	1	1	1	1	1	1	1	1	4	2	2	4	2	4	4	4
313	0	1	48	1	""	1	2	4	""	2	3	6000	3	""	1	1	1	1	1	1	1	1	1	1	1	1	2	1	1	1	1	1	1	1	1	1	1	1	2	1	1	4	2	2	2	2	2	4	4
376	1	2	30	1	""	2	2	2	""	2	4	1000	3	""	1	1	1	1	1	1	1	1	1	1	1	1	1	1	1	1	1	1	1	1	1	1	1	1	2	1	1	4	4	4	4	2	4	4	4
377	1	1	42	1	""	2	2	4	""	2	6	7000	3	""	1	1	1	1	1	1	1	1	1	1	1	1	1	1	1	1	1	1	1	1	1	1	1	1	1	1	1	4	4	4	2	2	4	4	4
378	0	2	28	3	""	2	2	2	""	2	1	1500	3	""	1	1	1	1	1	1	1	1	1	1	1	1	1	1	1	1	1	1	1	1	1	1	1	1	2	1	1	4	2	3	2	3	3	3	3
409	0	1	40	1	""	2	2	4	""	2	4	3000	3	""	1	1	1	1	1	1	1	1	1	2	2	1	2	1	1	1	1	1	1	1	1	1	1	1	2	1	1	4	2	2	2	4	2	4	2
23	1	1	37	2	""	2	2	3	""	2	1	3000	1	""	1	1	1	1	1	1	1	1	1	1	1	1	2	2	1	1	1	2	1	1	1	1	1	1	1	1	1	4	4	4	4	2	4	4	4
37	0	2	25	2	""	1	2	1	""	1	2		1	""	1	1	1	1	1	1	1	1	1	1	1	1	1	1	1	1	1	1	1	1	1	1	1	1	2	1	1	4	4	2	2	2	4	4	4
52	1	2	36	2	""	2	5	2	""	2	2	4000	1	""	1	1	1	1	1	1	1	1	1	1	1	1	1	1	1	1	1	1	1	1	1	1	1	1	1	1	1	4	4	2	2	4	4	5	5
119	1	2	30	2	""	2	2	2	""	2	4	1000	1	""	1	1	1	1	1	1	1	1	1	1	1	1	1	1	1	1	1	1	1	1	1	1	1	1	1	1	1	2	4	4	4	4	4	4	4
139	1	2	36	2	""	2	5	3	""	2	3	3000	1	""	1	1	1	1	1	1	1	1	1	1	1	1	1	1	1	1	1	1	1	1	1	1	1	1	1	1	1	5	4	4	2	2	4	4	4
163	1	2	19	2	""	1	2	6	"Unemployee"	2	3	2000	1	""	1	1	1	1	1	1	1	1	1	2	2	1	1	1	1	1	1	1	1	2	1	1	1	1	1	2	1	5	5	5	2	4	5	5	5
166	1	1	25	2	""	1	2	6	"Student"	2	6	2500	1	""	1	1	1	1	1	1	1	1	1	1	1	1	1	1	2	1	1	1	1	1	1	1	1	1	2	1	1	4	4	4	2	4	2	4	4
189	1	2	29	2	""	2	2	4	""	2	3	7000	1	""	1	2	1	1	1	1	1	1	1	1	1	2	2	2	1	1	1	1	2	2	2	2	2	2	2	2	2	4	4	4	4	2	5	4	4
193	1	2	32	2	""	2	2	4	""	2	4	5500	1	""	1	1	1	1	1	1	1	1	1	1	1	1	1	1	2	1	1	2	1	1	1	2	1	1	1	1	1	4	4	4	4	1	5	5	5
254	1	2	26	2	""	4	2	4	""	2	5	3800	1	""	1	1	1	1	1	1	1	1	1	1	1	1	1	1	1	1	1	1	1	2	2	1	1	1	1	1	1	4	4	4	4	2	4	3	4
272	0	2	28	2	""	2	2	2	""	1	5	2000	1	""	1	1	1	1	1	1	1	1	1	1	1	1	1	1	1	1	1	1	1	1	2	1	1	1	1	1	1	5	4	4	1	2	5	4	2
303	1	2	30	2	""	2	2	5	""	2	2	2000	1	""	1	1	1	1	1	1	1	1	1	1	1	1	1	1	1	1	1	1	1	2	1	1	1	2	1	1	1	5	5	5	2	4	4	4	3
304	1	2	36	2	""	2	5	2	""	2	2	4000	1	""	1	1	1	1	1	1	1	1	1	1	1	1	1	1	1	1	1	1	1	1	1	1	1	1	1	1	1	4	4	2	2	4	4	5	5
306	0	1	28	2	""	2	2	3	""	1	3	2000	1	""	1	2	1	1	1	2	2	1	1	2	2	1	2	1	1	1	2	1	2	2	2	2	2	2	2	2	2	2	4	2	2	2	4	4	5
325	1	2	22	2	""	2	2	3	""	2	4	8000	1	""	1	1	1	1	1	1	1	1	1	1	1	1	1	1	1	1	1	1	1	1	1	1	1	1	1	1	1	5	5	5	4	5	4	4	4
342	0	2	25	2	""	1	2	4	""	2	1	5000	1	""	1	1	1	1	1	1	1	1	1	1	2	1	1	1	1	2	2	1	1	1	1	1	2	1	1	1	1	4	2	4	2	4	2	4	2
358	0	1	35	2	""	2	2	4	""	2	5	5000	1	""	1	1	2	1	1	1	1	1	1	1	1	1	1	2	1	1	1	1	1	1	2	1	1	1	1	1	1	2	4	4	2	4	4	2	4
381	1	1	37	2	""	2	2	4	""	2	2	7000	1	""	1	1	1	1	1	1	1	1	1	1	1	1	1	1	1	1	1	1	1	1	1	1	1	1	1	1	1	4	4	3	2	3	4	4	4
406	0	2	55	2	""	3	2	2	""	1	4	1000	1	""	1	2	1	1	1	1	1	1	1	1	2	2	1	1	1	1	1	1	1	1	1	1	1	1	1	1	1	5	1	3	1	4	4	4	4
136	1	1	18	2	""	1	2	6	"Student"	2	3	4500	2	""	1	2	2	2	1	1	1	2	1	1	1	1	1	1	1	2	1	1	1	2	1	2	1	1	1	1	1	4	5	4	2	2	4	4	4
177	1	1	23	2	""	1	2	5	""	2	1	1000	2	""	1	1	1	1	1	1	1	1	1	1	1	1	1	1	1	1	1	1	1	1	1	1	1	1	1	1	1	4	4	4	2	2	4	4	4
204	0	1	30	2	""	3	2	4	""	1	4	5000	2	""	1	1	1	1	1	1	1	1	1	1	1	1	1	1	1	1	1	1	1	1	2	1	1	1	2	1	1	4	2	4	2	4	2	4	4
67	1	1	40	2	""	2	2	4	""	2	3	7000	2	""	1	1	1	1	1	1	1	1	1	1	1	1	1	1	1	1	1	1	1	1	1	1	1	1	1	1	1	4	4	4	2	4	4	4	4
225	0	2	32	2	""	2	2	1	""	1	5	1000	3	""	1	1	1	2	1	1	1	1	1	1	1	1	1	1	1	1	1	1	1	1	1	1	1	1	2	1	1	4	2	2	2	2	4	4	4
248	0	1	40	2	""	2	2	1	""	1	5	2500	3	""	1	1	1	2	1	1	1	1	1	1	1	1	2	1	1	1	1	1	1	1	1	1	1	1	2	1	1	4	2	2	2	2	4	4	4
315	0	1	65	2	""	4	2	6	"Retired"	2	7	3000	3	""	1	1	1	2	1	1	1	1	1	1	1	1	1	1	1	1	1	1	1	1	1	1	1	1	1	1	1	4	2	2	2	2	4	4	4
321	1	2	30	2	""	2	2	4	""	2	1	5000	3	""	1	1	1	1	1	1	1	1	1	1	1	1	1	1	1	1	1	1	1	1	1	1	1	1	1	1	1	4	4	4	2	2	4	4	4
367	0	2	24	1	""	2	2	4	""	1	1	3000	3	""	1	1	1	1	1	1	1	1	1	1	1	1	2	1	2	1	1	1	1	1	1	1	1	1	1	1	1	4	4	2	2	2	4	4	4
380	0	2	25	2	""	1	2	6	"Student"	1	3	2500	3	""	1	1	1	1	1	1	1	1	1	1	1	1	1	1	1	1	1	1	1	1	1	1	1	1	1	1	1	4	4	2	2	2	4	4	4
382	0	1	30	2	""	2	2	4	""	1	3	4000	3	""	1	1	1	2	1	1	1	1	1	1	1	1	1	1	1	1	1	1	1	1	1	1	1	1	1	1	1	4	2	2	2	3	4	4	4
395	0	2	52	2	""	4	2	2	""	1	4	3000	3	""	1	1	1	1	1	1	1	1	1	1	1	1	1	1	1	1	1	1	1	1	1	1	1	1	1	1	1	4	4	2	2	2	3	4	4
411	0	1	28	4	""	1	2	5	""	2	1	1500	3	""	1	1	1	1	1	1	1	1	1	1	1	1	2	1	1	1	1	1	1	1	1	1	1	1	2	1	1	2	2	2	2	4	2	4	3
182	0	2	24	2	""	2	2	2	""	1	3	2500	4	"Taxi"	1	1	1	1	1	1	1	2	1	1	1	1	1	1	1	1	1	1	1	2	2	1	1	2	1	1	1	2	2	4	4	4	4	2	2
410	0	1	64	2	""	3	2	5	""	2	5	2000	4	""	1	1	1	1	1	1	1	1	1	1	1	1	1	1	1	1	1	1	1	1	1	1	1	1	2	1	1	2	2	2	2	4	2	2	2
179	0	1	20	2	""	1	2	4	""	1	1	3000	1	""	1	1	1	1	1	2	1	1	1	2	1	2	2	1	1	1	1	1	2	2	2	2	2	2	2	2	2	2	4	2	2	4	3	4	4
323	0	1	36	3	""	2	2	4	""	2	2	5000	1	""	1	1	1	1	1	1	2	1	2	2	2	2	2	2	2	2	2	1	2	2	2	2	2	2	2	2	2	1	1	1	4	1	2	1	1
402	0	1	29	3	""	2	2	4	""	2	1	2700	1	""	1	1	1	1	1	1	1	1	1	2	2	2	2	1	1	1	1	1	1	1	1	1	1	1	2	1	1	3	4	3	2	3	4	4	4
30	1	1	48	1	""	2	3	4	""	2	2	7000	1	""	1	1	1	1	1	1	1	1	1	2	2	1	1	1	1	1	1	1	1	1	2	1	1	1	1	1	1	5	5	5	2	2	5	5	4
75	0	2	30	1	""	2	3	4	""	2	3	6000	1	""	1	1	1	2	1	1	1	1	1	1	1	1	1	1	1	1	1	1	1	1	1	1	1	1	1	1	1	5	5	1	1	1	1	1	1
84	0	1	36	1	""	1	3	4	""	1	4	5000	1	""	1	1	1	1	1	1	1	1	1	1	1	1	1	1	1	1	1	1	1	1	1	1	1	1	1	1	1	5	5	1	2	4	4	2	4
120	1	1	39	1	""	1	3	4	""	2	1	2700	1	""	1	1	1	2	1	1	2	2	1	2	1	1	2	1	2	1	1	1	1	1	1	1	1	1	2	1	1	4	4	3	3	2	4	4	4
135	1	2	28	1	""	1	3	4	""	2	4	3000	1	""	2	1	1	1	1	1	1	1	1	1	1	1	1	1	1	1	1	1	2	2	2	2	2	2	2	2	2	1	4	4	2	5	5	4	4
155	0	2	24	1	""	1	3	5	""	2	1	2000	1	""	1	1	1	1	1	1	1	1	1	1	1	1	1	1	1	1	1	1	1	1	1	1	1	1	1	1	1	5	4	4	1	1	4	4	4
164	1	1	26	1	""	1	3	5	""	2	1	1000	1	""	1	1	1	1	1	1	1	1	1	1	2	2	1	1	1	1	1	1	1	1	1	2	2	1	2	1	1	5	5	5	2	5	5	5	5
176	1	1	47	1	""	2	3	4	""	2	3	3500	1	""	1	1	1	1	1	2	2	1	2	2	2	2	2	2	2	2	2	1	1	1	1	1	1	1	1	1	1	5	5	2	5	5	5	5	5
191	1	1	20	1	""	1	3	6	"Student"	2	5	6000	1	""	1	1	1	1	1	1	1	1	1	1	1	1	1	1	1	1	1	1	1	1	1	1	1	1	1	1	1	5	5	4	4	2	4	5	5
197	1	1	35	1	""	3	3	2	""	2	4	1000	1	""	1	1	1	1	1	1	1	1	1	1	1	1	1	1	1	1	1	1	1	2	1	1	1	1	1	1	1	5	5	4	4	4	4	5	5
198	1	2	69	1	""	2	3	2	""	1	4	1000	1	""	1	1	1	1	1	1	1	2	1	1	1	2	1	1	1	1	1	1	1	2	2	2	1	1	2	1	1	5	5	2	4	5	5	4	5
205	1	1	60	1	""	2	3	1	""	2	4	2000	1	""	1	1	1	1	1	1	1	1	1	1	1	1	1	1	1	1	1	1	1	1	1	1	1	1	1	1	1	5	5	5	4	2	2	4	4
220	1	2	60	1	""	4	3	6	""	2	8	1000	1	""	1	1	1	2	1	1	1	1	1	1	1	1	2	1	2	1	1	1	1	1	1	1	1	1	2	1	1	4	2	2	4	4	4	4	4
231	1	1	68	1	""	2	3	1	""	2	7	1000	1	""	1	1	1	1	1	1	1	1	1	1	2	1	1	1	1	1	1	1	1	1	1	1	1	1	1	1	1	4	4	4	4	4	4	4	4
235	0	1	35	1	""	2	3	4	""	2	5	6000	1	""	1	2	1	2	1	1	1	1	1	1	2	1	1	2	1	1	1	1	1	1	2	1	1	1	1	1	1	4	4	2	2	2	4	4	4
252	0	2	49	1	""	4	3	1	""	1	6	2000	1	""	1	1	1	1	1	1	1	1	1	1	1	1	1	1	1	1	1	1	1	1	1	2	2	1	1	1	1	1	2	2	4	4	4	4	5
257	1	2	25	1	""	2	3	4	""	2	5	10000	1	""	1	1	1	1	1	1	1	1	1	1	1	1	2	1	1	1	1	1	1	1	1	1	1	2	2	1	1	5	4	5	4	4	4	2	4
263	1	2	27	1	""	2	3	2	""	1	3	1750	1	""	1	1	1	1	1	1	1	1	1	1	1	1	1	1	1	1	1	1	1	1	1	1	1	1	1	1	1	4	4	2	2	4	4	4	4
265	1	2	37	1	""	2	3	1	""	1	2	300	1	""	1	1	1	1	1	1	1	1	2	1	1	1	1	1	1	1	1	1	2	2	2	2	2	2	2	2	2	5	5	2	4	2	4	4	2
271	1	2	37	1	""	1	3	1	""	1	3	1000	1	""	1	1	1	1	1	1	1	1	1	2	1	1	1	1	1	1	1	1	1	1	1	1	1	1	2	1	1	4	4	3	3	3	5	5	5
274	1	2	41	1	""	2	3	2	""	1	6	6000	1	""	1	1	1	1	1	1	1	1	1	1	1	2	1	1	1	1	1	1	1	1	1	1	1	2	1	1	1	5	2	4	1	4	4	3	5
282	1	2	48	1	""	2	3	4	""	2	2	7000	1	""	1	1	1	1	1	1	1	1	1	2	2	1	1	1	1	1	1	1	1	1	2	1	1	1	1	1	1	5	5	5	2	2	5	5	4
285	0	2	30	1	""	2	3	2	""	2	5	7000	1	""	1	1	1	1	1	1	1	1	1	1	1	1	1	1	1	1	1	1	2	2	2	2	2	2	2	2	2	4	4	3	2	2	4	4	4
363	1	1	40	1	""	2	3	4	""	2	3	7000	1	""	1	1	1	1	1	1	1	2	1	1	1	1	1	1	1	1	1	1	2	2	2	2	2	2	2	2	2	5	4	4	4	2	4	4	4
387	1	2	28	1	""	1	3	5	""	2	4	3000	1	""	2	1	1	1	1	1	1	1	1	1	1	1	1	1	1	1	1	1	2	2	2	2	2	2	2	2	2	1	4	4	2	5	5	4	4
56	1	1	35	1	""	2	3	3	""	2	3	10000	2	""	1	1	1	1	1	1	1	1	1	1	1	1	1	1	1	1	1	1	1	1	1	1	1	1	1	1	1	4	3	4	2	3	4	4	4
60	0	2	22	1	""	1	3	6	"Student"	1	5	9000	2	""	1	1	1	2	1	1	1	1	1	1	1	1	1	1	1	1	1	1	1	1	1	1	1	1	1	1	1	4	2	2	4	2	4	4	4
245	0	1	43	1	""	2	3	4	""	2	3	5200	2	""	1	1	1	2	1	1	2	2	1	1	1	1	1	1	1	1	1	1	1	1	1	1	1	1	1	1	1	4	2	2	2	4	2	4	4
260	1	2	42	1	""	2	3	4	""	2	5	7000	2	""	1	1	1	1	1	1	1	1	1	1	1	1	1	1	1	1	1	1	1	1	1	1	1	1	1	1	1	4	4	2	4	2	4	4	4
268	1	2	34	1	""	2	3	4	""	2	4	7000	2	""	1	1	1	1	1	1	1	1	1	1	1	1	1	1	2	1	1	1	1	1	1	2	1	1	1	1	1	4	4	2	4	4	4	4	5
341	0	1	47	1	""	3	3	3	""	1	3	7000	2	""	1	1	1	1	1	1	1	1	1	1	1	1	1	1	1	1	1	1	2	2	2	2	2	2	2	2	2	4	2	2	4	4	4	4	2
357	0	1	48	1	""	4	3	3	""	2	6	15000	2	""	1	1	1	1	1	1	1	1	1	1	1	1	1	1	1	1	1	1	1	1	1	1	1	1	1	1	1	4	3	4	1	1	5	5	4
12	0	1	65	1	""	1	3	4	""	1	7	2000	3	""	1	1	1	1	1	1	1	1	1	1	1	1	1	1	2	2	2	2	1	1	1	1	1	1	1	1	1	2	2	4	2	2	4	4	4
101	1	2	18	1	""	1	3	6	"Student"	2	3	4000	3	""	1	1	1	1	1	1	1	1	1	1	1	1	2	1	2	1	1	1	1	1	1	1	1	1	2	1	1	4	4	3	2	3	4	4	4
138	0	1	24	1	""	2	3	3	""	1	3	6500	3	""	1	2	2	1	1	1	2	2	1	1	1	2	2	1	1	1	1	1	2	2	2	2	2	2	2	2	2	4	4	2	2	2	3	4	4
234	1	1	20	1	""	1	3	6	"Student"	1	4	550	3	""	1	1	1	1	1	1	1	1	1	1	1	1	1	1	1	1	1	1	1	1	1	1	1	1	1	1	1	2	4	4	4	4	4	4	4
293	0	2	32	1	""	2	3	4	""	2	2	5000	3	""	1	1	1	1	1	1	1	1	1	1	1	1	1	1	1	1	1	1	1	1	1	1	1	1	1	1	1	4	4	2	1	4	4	4	4
310	0	1	58	1	""	2	3	4	""	2	3	8000	3	""	1	1	1	1	1	1	1	1	1	2	1	1	1	1	1	1	1	1	1	1	1	1	1	1	2	1	1	4	4	2	2	2	4	4	4
370	0	1	24	1	""	1	3	3	""	2	2	5000	3	""	2	2	2	1	1	1	2	2	1	1	1	1	1	1	1	1	1	1	1	1	1	1	1	2	1	1	1	5	1	1	1	5	2	2	2
390	0	1	24	3	""	2	3	3	""	1	3	6500	3	""	1	2	2	1	1	1	2	2	1	1	1	2	2	1	1	1	1	1	2	2	2	2	2	2	2	2	2	4	4	2	2	2	3	4	4
9	0	2	32	2	""	2	3	1	""	1	3	5000	1	""	1	1	1	1	1	1	2	2	1	1	1	1	2	1	1	1	1	1	1	1	1	1	1	1	2	1	1	4	4	2	2	2	4	4	4
10	0	2	32	2	""	2	3	1	""	2	2	3000	1	""	1	1	1	1	1	1	1	1	1	1	1	1	1	1	1	1	1	1	1	1	1	1	1	1	1	1	1	4	4	2	2	2	4	4	4
48	0	1	24	2	""	2	3	2	""	1	3	1500	1	""	1	2	1	1	1	2	1	1	1	1	1	1	1	2	1	1	1	1	1	1	2	1	1	1	1	1	1	4	2	4	2	2	5	4	4
49	1	1	38	2	""	2	3	2	""	2	5	2500	1	""	2	2	2	1	2	2	1	1	1	1	1	1	1	1	1	1	1	1	1	1	1	2	2	2	2	2	2	5	5	2	4	4	4	5	5
54	0	2	18	2	""	2	3	3	""	1	3	2000	1	""	1	2	1	1	1	2	2	1	1	2	2	1	2	1	1	1	2	1	2	2	2	2	2	2	2	2	2	2	4	2	2	2	4	4	5
98	0	2	61	2	""	2	3	4	""	1	5	9500	1	""	1	1	1	1	1	1	1	1	1	1	2	2	2	2	2	1	1	1	1	1	1	1	1	1	2	2	1	1	4	4	2	2	4	5	5
153	0	1	55	2	""	3	3	1	""	1	4	2000	1	""	1	1	2	1	1	1	1	1	1	1	1	1	1	1	1	1	1	1	2	2	2	2	2	2	2	2	2	5	5	3	2	2	2	2	2
154	0	2	55	2	""	3	3	2	""	2	4	1000	1	""	1	2	1	1	1	1	1	1	1	1	2	2	1	1	1	1	1	1	1	1	1	1	1	1	1	1	1	5	1	3	1	4	4	4	4
160	0	2	18	2	""	2	3	2	""	2	2	3000	1	""	1	1	1	1	1	1	2	1	1	1	1	1	2	2	1	1	1	1	1	1	1	1	2	1	1	1	1	5	2	2	2	2	4	4	4
175	1	1	35	2	""	2	3	1	""	1	7	5000	1	""	1	1	1	1	1	2	2	1	1	1	1	1	1	1	1	1	1	1	1	2	1	1	1	1	1	1	1	5	2	4	5	1	5	5	5
184	0	2	40	2	""	4	3	4	""	2	2	3000	1	""	1	1	1	1	1	1	1	1	1	1	1	1	1	1	1	1	1	1	1	1	1	1	1	1	1	1	1	1	4	4	2	2	4	4	4
238	0	2	65	2	""	2	3	4	""	1	5	2500	1	""	1	1	1	1	1	1	2	1	1	2	1	1	1	2	1	1	1	1	1	2	2	1	1	1	1	1	1	1	4	2	4	4	4	4	4
243	0	1	27	2	""	2	3	4	""	2	1	4700	1	""	1	1	1	1	1	1	1	1	1	2	1	2	2	1	1	1	1	1	1	1	1	1	1	1	2	1	1	4	4	2	2	2	4	4	4
250	0	2	50	2	""	2	3	2	""	2	7	5000	1	""	1	1	1	2	1	1	1	1	1	1	1	2	2	1	1	1	1	1	1	1	1	1	1	1	2	1	1	4	2	2	2	3	3	4	4
262	0	2	32	2	""	2	3	4	""	2	2	3000	1	""	1	1	1	1	1	1	1	1	1	1	1	1	1	1	1	1	1	1	1	1	1	1	1	1	1	1	1	4	4	2	2	2	4	4	4
290	0	2	32	2	""	2	3	2	""	2	3	1500	1	""	1	1	1	1	1	1	1	1	1	1	1	1	1	1	1	1	1	1	1	1	1	1	1	1	1	1	1	4	4	3	2	2	4	4	4
324	1	2	32	2	""	2	3	1	""	2	2	5000	1	""	1	1	1	1	1	1	2	1	1	1	1	1	1	1	1	1	1	1	2	2	2	2	2	2	2	2	2	5	5	2	5	4	5	5	5
335	1	1	40	2	""	2	3	4	""	2	5	12000	1	""	1	1	1	1	1	1	1	1	1	2	1	1	1	1	1	1	1	1	1	1	1	1	1	1	1	1	1	5	5	5	1	1	5	4	4
355	1	1	45	2	""	2	3	1	""	1	3	2500	1	""	1	1	1	1	1	2	2	1	1	1	1	1	1	2	1	1	1	1	1	1	2	1	1	1	1	1	1	5	4	4	4	2	4	4	4
371	1	2	30	2	""	2	3	2	""	2	4	1000	1	""	1	1	1	1	1	1	1	1	1	1	1	1	1	1	1	1	1	1	1	1	1	1	1	1	1	1	1	2	4	4	4	4	4	4	4
375	0	2	40	2	""	2	3	2	""	1	6	2400	1	""	1	1	1	1	1	1	1	1	1	1	1	1	1	1	1	1	1	1	1	1	1	1	1	2	2	1	1	2	2	2	2	2	2	4	4
384	1	1	33	2	""	2	3	4	""	2	4	6000	1	""	1	1	1	1	1	1	1	1	1	2	1	1	1	1	1	2	1	1	1	1	1	1	1	1	1	1	1	4	4	4	4	4	4	4	4
393	0	2	22	2	""	1	3	1	"Private"	1	1	1200	1	""	1	1	1	1	1	1	1	1	1	1	1	1	1	1	1	1	1	1	1	1	1	1	1	1	1	1	1	4	4	2	2	2	4	4	4
400	1	1	55	2	""	2	3	1	""	1	4	1000	1	""	1	1	1	1	1	1	1	1	1	1	1	1	1	1	2	1	1	1	1	1	1	1	1	1	1	1	1	5	5	1	2	2	4	4	5
405	0	1	55	2	""	3	3	1	""	1	4	2000	1	""	1	1	2	1	1	1	1	1	1	1	1	1	1	1	1	1	1	1	2	2	2	2	2	2	2	2	2	5	5	3	2	2	2	2	2
412	0	2	18	2	""	2	3	2	""	2	2	3000	1	""	1	1	1	1	1	1	2	1	1	1	1	1	2	2	1	1	1	1	1	1	1	1	2	1	1	1	1	5	2	2	2	2	4	4	4
413	0	2	49	2	""	2	3	1	""	1	5	2000	1	""	1	1	1	1	1	1	1	1	1	1	1	1	1	1	1	1	1	1	1	1	1	2	2	1	1	1	1	1	2	2	4	4	4	4	5
122	1	1	68	2	""	3	3	3	""	2	3	15000	2	""	1	1	1	1	1	1	1	1	1	2	1	2	1	1	1	1	1	1	1	1	1	1	1	1	1	1	1	5	5	4	4	2	4	2	2
259	0	1	25	2	""	2	3	3	""	2	3	5000	2	""	1	1	1	1	1	2	1	1	1	1	1	2	2	1	2	1	1	1	1	1	2	1	1	1	1	1	1	5	2	4	1	2	4	4	4
43	0	2	27	2	""	2	3	2	""	2	1	1500	3	""	1	1	1	1	1	1	1	1	1	2	1	1	2	1	2	1	1	1	1	1	1	1	1	1	1	1	1	4	2	2	2	3	4	4	4
45	0	2	28	2	""	2	3	2	""	2	2	4000	1	""	1	1	1	1	1	1	1	1	1	2	1	1	1	1	1	1	1	1	1	1	1	1	1	1	2	1	1	4	4	2	2	2	3	3	3
63	0	1	65	2	""	4	3	6	"Retired"	2	7	3000	3	""	1	1	1	2	1	1	1	1	1	1	1	1	1	1	1	1	1	1	1	1	1	1	1	1	1	1	1	4	2	2	2	2	4	4	4
69	1	2	30	2	""	2	3	4	""	2	1	5000	3	""	1	1	1	1	1	1	1	1	1	1	1	1	1	1	1	1	1	1	1	1	1	1	1	1	1	1	1	4	4	4	2	2	4	4	4
95	0	2	35	2	""	2	3	2	""	2	2	2900	3	""	1	1	1	1	1	1	1	1	1	2	1	2	2	1	2	1	1	1	1	1	1	1	1	1	2	1	1	4	4	2	2	4	2	3	3
117	0	1	60	2	""	2	3	1	""	1	5	1500	3	""	1	1	1	2	1	1	1	1	1	1	1	1	2	1	2	1	1	1	1	1	2	1	1	1	1	1	1	4	2	2	4	3	3	3	3
121	0	2	26	2	""	2	3	2	""	2	1	1500	3	""	1	1	1	2	1	1	1	1	1	1	1	1	1	1	1	1	1	1	1	1	1	1	1	1	1	1	1	2	2	2	2	3	3	4	4
319	1	1	40	2	""	2	3	4	""	2	3	7000	2	""	1	1	1	1	1	1	1	1	1	1	1	1	1	1	1	1	1	1	1	1	1	1	1	1	1	1	1	4	4	4	2	4	4	4	4
373	0	2	26	2	""	2	3	2	""	2	1	1500	3	""	1	1	1	2	1	1	1	1	1	1	1	1	1	1	1	1	1	1	1	1	1	1	1	1	1	1	1	2	2	2	2	3	3	4	4
50	1	1	26	1	""	1	3	6	"Student"	2	2	1500	4	""	1	1	1	1	1	2	2	2	2	2	2	2	2	1	2	1	1	1	1	1	1	1	2	1	1	1	1	4	4	4	4	4	4	4	4
141	0	2	22	2	""	1	3	6	"Private"	1	1	1200	4	""	1	1	1	1	1	1	1	1	1	1	1	1	1	1	1	1	1	1	1	1	1	1	1	1	1	1	1	4	4	2	2	2	4	4	4
71	0	1	46	3	""	2	3	4	""	2	2	5000	1	""	1	1	1	1	1	1	2	1	2	2	2	2	2	2	2	2	2	1	2	2	2	2	2	2	2	2	2	1	1	1	4	1	2	1	1
137	0	2	40	3	""	3	3	5	""	1	5	1000	1	""	1	1	2	2	1	1	1	2	1	1	1	1	2	1	1	1	1	1	1	1	2	1	1	1	1	1	2	5	4	2	4	2	4	4	2
389	0	2	40	3	""	3	3	5	""	1	5	1000	1	""	1	1	2	2	1	1	1	2	1	1	1	1	2	1	1	1	1	1	1	1	2	1	1	1	1	1	2	5	4	2	4	2	4	4	2
273	1	2	24	3	""	2	3	4	""	2	3	12000	2	""	1	1	1	1	1	1	1	1	1	1	1	1	1	1	1	1	1	1	1	1	2	1	1	1	1	1	1	5	1	4	4	4	2	4	4
219	1	1	28	3	""	1	3	5	""	1	1	3000	3	""	1	1	1	1	1	1	1	1	1	1	1	1	1	1	1	1	1	1	1	1	1	1	1	1	1	1	1	4	4	4	3	3	4	4	4
246	0	1	21	3	""	1	3	4	""	2	1	2700	3	""	1	1	1	1	1	1	1	1	1	2	1	2	2	1	1	1	1	1	1	1	1	1	1	1	2	1	1	4	4	3	2	3	4	3	3
27	1	2	27	4	""	2	3	4	""	2	3	5000	1	""	1	1	1	1	1	1	1	1	1	1	1	1	1	1	1	1	1	1	1	1	1	1	1	1	1	1	1	5	2	4	4	2	4	4	4
279	1	2	27	4	""	2	3	4	""	2	3	5000	1	""	1	1	1	1	1	1	1	1	1	1	1	1	1	1	1	1	1	1	1	1	1	1	1	1	1	1	1	5	2	4	4	2	4	4	4
286	0	1	30	2	""	1	3	3	""	2	1	10000	3	""	2	1	1	2	1	1	1	1	1	2	2	1	1	1	1	1	1	1	1	1	1	1	1	1	1	1	1	1	4	1	2	3	3	3	3
4	0	2	18	1	""	2	4	3	""	2	4	2800	1	""	1	1	1	1	1	1	1	1	2	2	2	2	1	1	1	1	1	1	1	1	1	1	1	1	1	1	2	2	2	4	3	2	4	4	5
15	1	1	60	1	""	2	4	5	""	1	5	1000	1	""	1	1	1	1	1	1	1	1	1	1	1	1	1	1	1	1	1	1	1	2	1	1	1	1	1	1	1	5	5	2	4	5	5	5	5
22	1	2	41	1	""	2	4	2	""	2	6	6000	1	""	1	1	1	1	1	1	1	1	1	1	1	2	1	1	1	1	1	1	1	1	1	1	1	2	1	1	1	5	2	4	1	4	4	3	5
35	0	2	37	4	""	2	4	4	""	2	2	3500	1	""	1	1	1	1	1	1	1	1	1	1	1	1	1	1	1	1	1	1	1	1	1	1	1	1	1	1	1	4	4	2	2	2	4	4	4
40	1	1	41	1	""	2	4	1	""	1	6	1500	3	""	1	1	1	1	1	1	1	1	1	1	1	1	1	1	1	1	1	2	1	2	1	1	2	1	1	1	1	4	2	2	4	4	5	4	4
74	1	1	62	1	""	2	4	1	""	1	7	2500	1	""	1	1	1	1	1	1	1	1	1	1	1	2	1	1	1	1	1	1	1	1	1	2	1	1	1	1	1	1	1	1	5	5	5	5	5
76	1	1	23	1	""	1	4	5	""	2	2	1200	1	""	1	1	1	1	1	1	1	1	1	1	1	1	1	1	1	1	1	1	1	1	1	2	1	1	1	1	1	5	5	1	1	5	5	5	5
79	1	2	19	1	""	1	4	2	""	1	2	2000	1	""	1	1	1	1	1	1	1	1	1	1	1	1	1	1	1	1	2	1	1	1	1	1	2	1	1	1	1	5	5	5	2	2	4	4	4
93	0	1	40	1	""	2	4	4	""	1	6	10000	1	""	1	1	1	1	1	1	1	1	1	1	1	1	1	1	1	1	1	1	1	1	1	1	1	2	1	1	1	4	2	2	2	4	4	4	2
104	1	2	55	1	""	2	4	2	""	2	1	400	1	""	1	1	1	1	1	1	1	1	1	1	1	1	1	1	1	1	1	1	1	1	1	2	1	1	1	1	1	5	5	5	4	4	4	4	4
134	0	1	74	1	""	3	4	1	""	1	8	1500	1	""	1	1	1	1	1	1	1	1	1	1	1	1	1	1	1	1	1	2	1	1	1	1	1	1	1	1	1	4	4	2	4	4	2	2	4
144	0	1	47	1	""	2	4	4	""	2	4	4000	1	""	2	2	2	1	1	2	2	2	1	2	2	2	2	2	2	2	1	1	1	2	2	2	1	1	1	2	1	4	2	2	2	4	4	2	4
183	1	2	52	1	""	2	4	1	""	1	5	2500	1	""	1	1	1	1	1	1	1	1	1	1	1	1	1	1	1	1	1	1	1	1	1	1	1	1	1	1	1	5	5	1	5	2	4	4	4
186	0	1	19	1	""	1	4	3	""	1	2	1000	1	""	2	2	1	1	1	1	1	1	1	1	1	1	1	1	1	2	2	1	1	1	1	1	1	1	1	1	1	5	5	1	4	4	2	2	1
207	0	2	35	1	""	2	4	4	""	2	4	5000	1	"Taxi"	1	1	1	1	1	1	1	1	1	1	1	1	1	1	2	1	2	2	1	1	1	2	1	1	2	2	1	4	2	4	4	2	2	4	4
222	0	1	20	1	""	1	4	1	"Student"	1	6	2000	1	""	1	1	1	1	1	1	1	1	1	1	2	2	1	2	1	1	1	1	1	1	1	1	1	1	1	1	1	4	2	2	2	4	5	4	2
226	1	1	40	1	""	2	4	1	""	1	5	1500	1	""	2	2	2	1	1	1	1	1	1	1	1	1	1	1	1	1	1	1	1	1	1	1	1	1	1	1	1	4	4	4	4	2	2	4	4
228	0	1	72	1	""	2	4	1	""	1	8	1000	1	""	1	1	1	1	1	1	1	1	1	1	1	2	2	2	1	1	2	1	1	2	1	1	1	1	1	2	1	1	4	2	2	4	4	4	4
267	1	1	60	1	""	2	4	5	""	1	5	1000	1	""	1	1	1	1	1	1	1	1	1	1	1	1	1	1	1	1	1	1	1	2	1	1	1	1	1	1	1	5	5	2	4	5	5	5	5
269	0	2	32	1	""	2	4	1	""	1	4	500	1	""	1	1	1	1	1	1	1	1	1	1	1	1	1	1	1	1	1	1	1	1	1	1	1	1	2	1	1	2	4	2	2	2	4	4	4
277	1	2	32	1	""	2	4	2	""	2	4	5000	1	""	1	1	1	1	1	1	1	1	1	1	2	1	1	1	1	1	2	1	1	1	1	1	1	1	1	1	1	5	5	5	1	2	4	4	4
280	1	2	35	1	""	2	4	4	""	2	5	6000	1	""	1	1	1	1	1	1	1	1	1	1	1	1	1	1	1	1	1	1	1	1	1	1	1	1	1	1	1	4	4	4	2	2	4	4	4
287	0	2	37	1	""	2	4	4	""	2	2	3500	1	""	1	1	1	1	1	1	1	1	1	1	1	1	1	1	1	1	1	1	1	1	1	1	1	1	1	1	1	4	4	2	2	2	4	4	4
291	1	2	29	1	""	2	4	2	""	2	1	2000	1	""	1	1	1	1	1	1	1	1	1	1	1	1	1	1	1	1	1	1	1	1	1	1	1	1	2	1	1	4	4	2	2	4	4	4	4
299	1	2	29	1	""	2	4	2	""	2	3	3000	1	""	1	1	1	1	1	1	1	1	1	2	1	1	1	1	1	1	1	1	1	1	1	1	1	1	1	1	1	5	5	5	5	5	5	5	5
327	0	2	30	1	""	2	4	4	""	2	3	6000	1	""	1	1	1	2	1	1	1	1	1	1	1	1	1	1	1	1	1	1	1	1	1	1	1	1	1	1	1	5	5	1	1	1	1	1	1
337	0	1	42	1	""	2	4	4	""	2	4	6000	1	""	1	2	1	1	1	1	2	1	1	1	1	1	1	2	1	1	1	1	1	1	1	1	1	1	1	1	1	2	2	2	2	4	2	2	2
339	1	2	60	1	""	2	4	1	""	1	3	1000	1	""	1	1	1	1	1	1	1	1	1	1	1	1	1	1	1	1	1	1	2	2	2	2	2	2	2	2	2	4	4	2	4	4	4	4	4
407	0	2	24	1	""	1	4	5	""	2	1	2000	1	""	1	1	1	1	1	1	1	1	1	1	1	1	1	1	1	1	1	1	1	1	1	1	1	1	1	1	1	5	4	4	1	1	4	4	4
206	0	1	30	1	""	2	4	4	""	1	4	7000	2	""	1	1	1	1	1	1	1	1	1	1	2	2	1	1	1	1	1	2	1	1	1	1	1	1	1	1	1	4	2	2	2	4	2	4	2
31	1	2	28	1	""	2	4	2	""	2	2	5000	3	""	1	1	1	1	1	1	1	1	1	2	1	1	2	1	1	1	1	1	1	1	1	1	1	1	1	1	1	4	4	4	2	2	4	4	4
42	0	2	20	1	""	3	4	4	""	1	5	1000	3	""	1	1	1	2	1	1	1	1	1	1	1	1	2	1	2	1	1	1	1	1	1	1	1	1	1	1	1	4	2	2	2	2	4	4	4
58	0	2	58	1	""	2	4	1	""	2	3	8000	3	""	1	1	1	1	1	1	1	1	1	2	1	1	1	1	1	1	1	1	1	1	1	1	1	1	2	1	1	4	4	2	2	2	4	4	4
59	0	1	28	1	""	1	4	1	""	1	1	6000	3	""	1	1	1	2	1	1	1	1	1	2	1	1	1	1	1	1	1	1	2	1	1	1	1	1	2	1	1	4	2	2	2	2	3	4	4
61	0	1	48	1	""	1	4	1	""	2	3	6000	3	""	1	1	1	1	1	1	1	1	1	1	1	1	2	1	1	1	1	1	1	1	1	1	1	1	2	1	1	4	2	2	2	2	2	4	4
65	0	1	30	1	""	2	4	1	""	2	1	4500	3	""	1	1	1	2	1	1	1	1	1	1	1	1	1	1	1	1	1	1	1	1	1	1	1	1	2	1	1	4	2	2	4	3	4	4	4
125	1	1	42	1	""	2	4	4	""	2	6	7000	3	""	1	1	1	1	1	1	1	1	1	1	1	1	1	1	1	1	1	1	1	1	1	1	1	1	1	1	1	4	4	4	2	2	4	4	4
127	0	1	70	1	""	4	4	6	"Pensioner"	2	8	1800	3	""	1	1	1	1	1	1	1	1	1	1	1	2	2	1	1	1	1	1	1	1	1	1	1	1	1	1	1	2	2	2	2	3	3	4	4
157	0	1	40	1	""	2	4	4	""	2	4	3000	3	""	1	1	1	1	1	1	1	1	1	2	2	1	2	1	1	1	1	1	1	1	1	1	1	1	2	1	1	4	2	2	2	4	2	4	2
216	0	1	22	1	""	1	4	4	""	2	3	6000	3	""	1	1	1	1	1	1	1	1	1	1	1	1	1	1	1	1	1	1	1	1	1	1	1	1	1	1	1	4	4	3	3	4	2	2	2
221	0	2	30	1	""	2	4	5	""	2	2	7000	3	""	1	1	1	2	1	1	1	1	1	2	1	1	1	1	1	1	1	1	1	1	1	1	1	1	2	1	1	4	2	2	2	2	4	4	4
232	1	2	25	4	""	2	4	4	""	2	1	4000	3	""	1	1	1	1	1	1	1	1	1	1	1	1	2	1	1	1	1	1	1	1	1	1	1	1	1	1	1	4	4	4	2	2	4	4	4
283	1	2	28	1	""	2	4	2	""	2	2	5000	3	""	1	1	1	1	1	1	1	1	1	2	1	1	2	1	1	1	1	1	1	1	1	1	1	1	1	1	1	4	4	4	2	2	4	4	4
294	0	1	40	1	""	3	4	1	""	1	5	1000	3	""	1	1	1	2	1	1	1	1	1	1	1	1	2	1	2	1	1	1	1	1	1	1	1	1	1	1	1	4	2	2	2	2	4	4	4
296	0	2	38	1	""	4	4	3	""	2	2	5000	3	""	1	1	1	1	1	1	1	1	1	1	1	1	1	1	2	1	1	1	1	1	1	1	1	1	1	1	1	2	4	3	2	3	3	3	3
317	0	1	30	1	""	2	4	4	""	2	1	4500	3	""	1	1	1	2	1	1	1	1	1	1	1	1	1	1	1	1	1	1	1	1	1	1	1	1	2	1	1	4	2	2	4	3	4	4	4
88	1	1	25	1	""	1	4	6	"Student"	2	4	500	4	""	1	1	1	1	1	1	1	1	1	1	1	1	2	1	1	1	1	1	2	2	2	2	2	2	2	2	2	5	5	2	1	2	5	4	4
145	0	2	31	1	""	1	4	6	"Student"	2	3	5000	4	""	2	2	2	1	1	1	1	1	1	1	1	1	2	2	2	2	1	1	1	2	2	1	1	1	2	1	2	2	2	2	2	4	2	4	2
169	0	2	20	1	""	1	4	6	"Student"	2	4	5500	4	""	1	1	1	1	1	1	1	1	1	1	1	1	1	1	2	1	1	1	2	2	2	2	2	2	2	2	2	4	2	4	4	2	2	4	4
201	0	2	35	1	""	2	4	5	""	2	3	4000	4	"Taxi"	1	1	1	1	1	1	1	1	1	1	2	2	1	1	1	1	1	1	1	1	1	1	1	2	1	1	1	4	4	2	2	4	2	4	4
314	0	1	70	1	""	4	4	1	""	1	9	4000	4	""	1	1	1	1	1	1	1	1	1	2	1	1	1	1	1	1	1	1	2	1	1	1	1	1	2	1	1	3	2	2	4	3	4	4	4
343	1	1	40	1	""	2	4	4	""	2	4	8000	4	"Taxi"	1	1	1	1	1	1	1	1	1	1	1	1	1	1	1	1	1	1	1	1	1	2	1	1	1	1	1	4	4	4	2	4	2	4	4
2	1	2	26	4	""	2	4	4	""	2	5	3800	1	""	1	1	1	1	1	1	1	1	1	1	1	1	1	1	1	1	1	1	1	2	2	1	1	1	1	1	1	4	4	4	4	2	4	3	4
3	1	2	22	2	""	2	4	4	""	2	5	5000	3	""	2	1	2	2	2	2	1	1	1	1	2	2	2	2	1	1	1	1	2	2	2	2	2	2	2	2	2	5	5	4	2	4	2	4	4
6	1	2	26	2	""	2	4	3	""	2	2	2500	1	""	1	1	2	1	1	1	1	1	1	1	1	1	1	1	1	1	1	1	1	1	1	1	1	1	1	1	1	4	4	4	4	4	5	5	5
14	1	2	35	2	""	3	4	2	""	2	5	1500	1	""	1	2	2	1	1	1	1	1	1	1	1	2	2	2	2	1	1	1	1	1	1	1	1	1	1	1	1	5	5	1	4	4	5	5	4
24	0	2	18	2	""	2	4	3	""	2	6	7000	1	""	1	1	2	1	1	2	1	1	1	1	1	1	1	1	1	1	1	1	1	2	1	1	1	1	1	1	1	2	2	2	4	4	2	1	1
32	1	2	35	2	""	1	4	2	""	1	7	4000	1	""	1	1	1	1	1	1	1	1	1	1	1	1	1	1	1	1	1	1	1	1	1	1	1	1	2	1	1	4	4	2	4	2	4	4	4
51	1	2	30	2	""	2	4	4	""	2	2	2000	1	""	1	1	1	1	1	1	1	1	1	1	1	1	1	1	1	1	1	1	1	2	1	1	1	2	1	1	1	5	5	5	2	4	4	4	3
73	1	2	22	2	""	2	4	3	""	2	4	8000	1	""	1	1	1	1	1	1	1	1	1	1	1	1	1	1	1	1	1	1	1	1	1	1	1	1	1	1	1	5	5	5	4	5	4	4	4
94	0	2	29	2	""	2	4	4	""	2	4	1500	1	""	1	1	1	1	1	1	1	1	1	1	1	1	1	1	1	1	1	1	1	1	1	1	1	1	1	1	1	4	4	2	2	2	4	4	4
108	0	1	36	2	""	2	4	1	""	1	6	6500	1	""	1	1	1	1	1	1	1	1	1	1	1	1	1	1	1	1	1	1	1	2	1	2	1	1	1	1	1	5	5	2	2	2	1	2	2
128	0	2	25	2	""	1	4	6	"Student"	1	3	2500	1	""	1	1	1	1	1	1	1	1	1	1	1	1	1	1	1	1	1	1	1	1	1	1	1	1	1	1	1	4	4	2	2	2	4	4	4
132	1	1	33	2	""	2	4	4	""	2	4	6000	1	""	1	1	1	1	1	1	1	1	1	2	1	1	1	1	1	2	1	1	1	1	1	1	1	1	1	1	1	4	4	4	4	4	4	4	4
151	1	2	26	2	""	2	4	2	""	1	3	1000	1	""	2	1	2	1	1	1	1	1	1	2	2	2	2	2	1	1	1	1	1	1	2	1	1	1	1	1	2	5	4	5	2	2	4	4	5
236	0	2	38	2	""	4	4	2	""	1	6	1000	1	""	1	1	1	1	1	1	1	1	1	1	1	1	1	1	1	1	1	1	1	1	1	1	1	1	1	1	1	4	4	4	3	2	4	2	2
242	0	2	35	2	""	2	4	1	""	2	3	2300	1	""	1	1	1	1	1	1	1	1	1	1	1	1	1	1	1	1	1	1	1	1	1	1	1	1	1	1	1	4	4	2	2	4	2	2	2
255	1	2	32	2	""	2	4	4	""	2	5	5000	1	""	2	1	2	2	2	2	1	1	1	1	2	2	2	2	1	1	1	1	2	2	2	2	2	2	2	2	2	5	5	4	2	4	2	4	4
256	0	2	38	2	""	2	4	3	""	2	4	2800	1	""	1	1	1	1	1	1	1	1	2	2	2	2	1	1	1	1	1	1	1	1	1	1	1	1	1	1	2	2	2	4	3	2	4	4	5
261	0	1	32	2	""	2	4	4	""	2	3	5000	1	""	1	1	1	1	1	1	2	2	1	1	1	1	2	1	1	1	1	1	1	1	1	1	1	1	2	1	1	4	4	2	2	2	4	4	4
300	0	1	24	2	""	2	4	2	""	1	3	1500	1	""	1	2	1	1	1	2	1	1	1	1	1	1	1	2	1	1	1	1	1	1	2	1	1	1	1	1	1	4	2	4	2	2	5	4	4
301	1	2	38	2	""	2	4	2	""	2	5	2500	1	""	2	2	2	1	2	2	1	1	1	1	1	1	1	1	1	1	1	1	1	1	1	2	2	2	2	2	2	5	5	2	4	4	4	5	5
302	1	1	22	2	""	1	4	6	"Student"	2	2	1500	1	""	1	1	1	1	1	2	2	2	2	2	2	2	2	1	2	1	1	1	1	1	1	1	2	1	1	1	1	4	4	4	4	4	4	4	4
305	1	2	50	2	""	4	4	2	""	1	7	1500	1	""	2	1	2	1	1	1	1	2	1	1	1	2	1	1	1	1	1	1	1	2	1	1	1	1	1	1	1	2	4	5	3	1	5	4	4
329	0	2	55	2	""	3	4	1	""	1	6	4000	1	""	1	2	1	1	1	1	1	1	1	1	1	1	2	1	2	1	1	1	1	1	1	1	1	1	1	1	1	2	2	4	4	4	3	2	2
334	1	1	48	2	""	3	4	3	""	2	4	1500	1	""	1	1	1	1	1	1	2	1	1	2	1	1	1	1	1	1	1	1	1	1	2	1	1	1	1	1	1	4	4	2	4	4	2	5	5
359	0	1	50	2	""	2	4	1	""	1	7	500	1	""	1	1	1	1	1	1	1	1	1	1	1	1	2	2	2	1	1	1	1	1	2	1	1	1	2	1	1	5	2	4	4	2	4	4	2
360	0	1	36	2	""	4	4	3	""	1	6	6500	1	""	1	1	1	1	1	1	1	1	1	1	1	1	1	1	1	1	1	1	1	2	1	2	1	1	1	1	1	5	5	2	2	2	1	2	2
403	1	2	26	2	""	2	4	2	""	1	3	1000	1	""	2	1	2	1	1	1	1	1	1	2	2	2	2	2	1	1	1	1	1	1	2	1	1	1	1	1	2	5	4	5	2	2	4	4	5
80	1	1	78	2	""	4	4	3	""	2	10	15000	2	""	1	1	1	1	1	1	1	1	1	1	1	1	1	1	1	1	1	1	1	1	1	1	1	1	1	1	1	5	5	5	1	1	5	5	5
224	0	2	35	2	""	2	4	4	""	2	2	7800	2	""	1	1	1	2	1	1	1	1	1	1	1	2	2	1	1	1	1	1	1	1	1	1	1	1	1	1	1	4	2	2	2	2	4	4	4
332	1	1	78	2	""	4	4	3	""	2	10	15000	2	""	1	1	1	1	1	1	1	1	1	1	1	1	1	1	1	1	1	1	1	1	1	1	1	1	1	1	1	5	5	5	1	1	5	5	5
392	0	1	30	2	""	2	4	3	""	2	2	4500	2	""	1	1	1	2	1	1	1	1	1	1	1	1	2	2	2	2	1	1	1	1	1	1	1	1	2	1	1	4	2	2	2	2	4	4	4
115	0	2	44	2	""	2	4	4	""	1	1	3000	3	""	1	1	1	1	1	1	1	1	1	1	1	1	2	1	2	1	1	1	1	1	1	1	1	1	1	1	1	4	4	2	2	2	4	4	4
133	0	2	45	2	""	2	4	1	""	1	4	1700	3	""	1	1	1	2	1	1	1	1	1	1	1	1	1	1	1	1	1	1	1	1	1	1	1	1	1	1	1	3	3	3	3	3	3	3	3
142	0	1	27	2	""	1	4	6	"Student"	2	5	6000	3	""	1	1	1	1	1	1	1	1	1	1	1	1	1	1	1	1	1	1	1	1	1	1	1	1	2	1	1	4	2	3	2	2	4	4	4
156	0	1	38	2	""	2	4	1	""	1	4	1000	3	""	1	1	1	1	1	1	2	1	1	1	1	1	2	1	2	1	1	1	1	1	1	1	1	1	2	1	1	4	2	2	2	4	2	4	3
181	0	1	22	4	""	1	4	6	"Student"	2	5	5500	3	""	1	1	1	1	1	1	1	1	1	1	1	1	1	1	1	1	1	1	1	1	1	1	1	1	1	1	1	4	4	2	2	2	4	4	4
344	0	2	28	2	""	2	4	4	""	2	2	5000	3	""	1	1	1	1	1	1	1	1	1	1	2	1	1	1	1	1	1	1	1	1	1	1	1	1	2	1	1	4	4	2	2	4	2	4	4
347	0	2	35	2	""	2	4	2	""	1	2	2900	3	""	1	1	1	1	1	1	1	1	1	2	1	2	2	1	2	1	1	1	1	1	1	1	1	1	2	1	1	4	4	2	2	4	2	3	3
149	1	1	45	2	""	3	4	3	""	2	4	7000	4	"Taxi"	1	1	1	1	1	1	1	1	1	2	2	2	2	1	1	1	1	1	1	1	1	1	1	1	1	1	1	1	5	4	4	4	4	4	4
215	1	1	70	2	""	4	4	6	""	2	3	1000	4	""	1	1	1	1	1	1	1	1	1	2	1	1	1	2	1	1	1	1	2	2	2	2	2	2	2	2	2	5	5	5	1	5	5	5	5
401	1	1	45	3	""	3	4	3	""	2	4	7000	4	"Taxi"	1	1	1	1	1	1	1	1	1	2	2	2	2	1	1	1	1	1	1	1	1	1	1	1	1	1	1	1	5	4	4	4	4	4	4
218	0	1	42	3	""	2	4	4	""	2	2	8570	2	""	1	1	1	1	1	1	1	1	1	1	1	1	1	1	1	1	1	1	2	1	1	1	1	1	2	1	1	4	3	2	3	2	4	4	4
64	0	1	52	3	""	3	4	6	"Pensioner"	2	5	3000	3	""	1	1	1	1	1	1	1	2	1	2	2	2	2	1	2	1	1	1	1	1	1	1	1	1	1	1	1	4	2	2	4	3	4	4	4
131	0	2	30	3	""	2	4	4	""	2	2	4500	3	""	1	1	1	1	1	1	1	1	1	1	1	1	1	1	1	1	1	1	1	1	1	1	1	1	1	1	1	4	3	3	2	3	3	3	3
202	1	1	28	3	""	2	4	6	"Private"	2	5	5000	3	""	2	2	1	1	1	1	1	1	1	2	2	1	1	1	2	1	1	1	1	1	1	1	1	1	1	1	1	5	5	5	2	4	3	4	3
96	1	1	78	4	""	2	4	3	""	2	6	10000	1	""	1	1	1	1	1	1	1	1	1	2	1	2	1	1	2	1	1	2	1	1	1	1	1	1	1	1	1	5	5	2	2	2	4	4	4
348	1	1	78	2	""	2	4	3	""	2	6	10000	1	""	1	1	1	1	1	1	1	1	1	2	1	2	1	1	2	1	1	2	1	1	1	1	1	1	1	1	1	5	5	2	2	2	4	4	4
5	1	2	25	1	""	2	5	4	""	2	5	10000	1	""	1	1	1	1	1	1	1	1	1	1	1	1	2	1	1	1	1	1	1	1	1	1	1	2	2	1	1	5	4	5	4	4	4	2	4
11	1	1	27	1	""	2	5	2	""	1	3	1750	1	""	1	1	1	1	1	1	1	1	1	1	1	1	1	1	1	1	1	1	1	1	1	1	1	1	1	1	1	4	4	2	2	4	4	4	4
17	0	1	32	1	""	2	5	4	""	1	4	500	1	""	1	1	1	1	1	1	1	1	1	1	1	1	1	1	1	1	1	1	1	1	1	1	1	1	2	1	1	2	4	2	2	2	4	4	4
25	1	2	32	1	""	2	5	2	""	2	4	5000	1	""	1	1	1	1	1	1	1	1	1	1	2	1	1	1	1	1	2	1	1	1	1	1	1	1	1	1	1	5	5	5	1	2	4	4	4
26	1	2	24	1	""	2	5	3	""	2	2	3000	1	""	1	2	2	1	1	1	1	1	1	1	2	1	1	1	1	1	1	1	1	1	1	1	1	1	1	1	1	5	5	5	5	1	5	5	5
29	0	2	30	1	""	2	5	5	""	2	3	6000	1	""	2	1	1	2	1	1	1	1	1	1	1	1	1	1	1	1	1	1	1	2	1	2	1	2	1	1	1	4	4	4	2	4	4	2	2
39	1	2	29	1	""	2	5	2	""	2	1	2000	1	""	1	1	1	1	1	1	1	1	1	1	1	1	1	1	1	1	1	1	1	1	1	1	1	1	2	1	1	4	4	2	2	4	4	4	4
81	1	1	42	1	""	2	5	3	""	1	6	4500	1	""	1	1	1	1	1	1	2	1	1	1	1	1	1	1	1	1	1	1	1	1	2	1	1	1	1	1	1	5	5	5	1	5	5	5	5
97	1	1	30	1	""	1	5	3	""	1	6	4000	1	""	1	1	1	1	1	1	1	1	1	1	2	1	1	1	1	1	1	1	1	1	1	2	2	1	1	1	1	5	5	2	4	4	5	5	4
99	0	1	60	1	""	2	5	1	""	2	4	7000	1	""	1	1	1	1	2	2	1	1	1	1	2	2	1	1	1	1	1	1	1	1	1	1	1	1	1	1	1	5	2	2	4	2	4	4	4
109	1	1	50	1	""	4	5	3	""	2	6	3500	1	""	1	1	1	1	1	1	1	1	1	1	1	1	1	1	1	1	1	1	2	2	2	2	2	2	2	2	2	5	5	2	4	5	4	4	4
110	0	1	65	1	""	2	5	1	""	1	9	500	1	""	1	1	1	1	1	1	1	1	1	1	1	1	1	1	1	1	1	1	1	1	1	1	1	1	1	1	1	3	2	2	2	4	2	4	4
111	1	1	40	1	""	2	5	4	""	2	3	7000	1	""	1	1	1	1	1	1	1	2	1	1	1	1	1	1	1	1	1	1	2	2	2	2	2	2	2	2	2	5	4	4	4	2	4	4	4
171	0	1	40	1	""	2	5	4	""	2	5	5000	1	""	1	2	1	1	1	1	1	1	2	1	1	1	1	1	1	1	1	1	1	1	1	1	1	1	1	1	2	2	2	4	4	2	4	4	4
185	0	1	78	1	""	3	5	1	""	1	2	1000	1	""	1	1	1	1	1	1	1	1	1	1	1	1	1	1	1	1	1	1	1	1	1	1	1	2	2	1	1	1	4	3	4	4	2	2	2
187	1	2	32	1	""	2	5	2	""	2	5	2000	1	""	1	2	1	1	1	1	1	1	1	1	1	1	1	2	1	1	1	2	1	2	1	1	1	1	1	1	1	4	4	3	4	4	4	4	5
199	1	2	70	1	""	3	5	1	""	2	1	300	1	""	1	1	1	1	1	1	1	1	1	1	2	1	2	1	1	1	1	1	1	1	1	1	1	1	1	1	1	5	5	5	5	4	5	4	2
211	0	2	29	1	""	2	5	4	""	2	1	2000	1	""	1	1	1	1	1	1	1	1	1	1	1	1	1	1	1	1	1	2	1	1	1	1	1	1	1	1	1	1	5	2	1	2	4	5	5
214	1	1	65	1	""	2	5	3	""	1	1	550	1	""	1	1	1	1	1	1	1	2	1	1	1	1	1	1	1	1	1	1	1	1	2	2	1	1	1	1	1	1	1	1	5	5	5	5	5
227	0	1	50	1	""	2	5	1	""	2	3	1000	1	""	1	1	1	1	1	1	1	1	1	1	1	1	1	1	1	1	1	1	1	2	1	2	1	1	1	1	1	4	2	2	2	2	4	4	4
230	1	2	32	1	""	2	5	2	""	2	4	1000	1	""	1	1	1	1	1	1	1	1	1	1	2	2	2	1	1	1	1	1	1	1	1	1	1	1	1	1	1	5	4	4	4	2	5	4	4
237	0	2	65	1	""	3	5	4	""	1	6	4000	1	""	1	1	1	1	1	1	2	1	1	1	1	1	1	1	1	1	1	1	1	2	1	1	2	1	1	1	1	4	4	2	4	4	4	2	2
247	0	2	37	1	""	2	5	2	""	1	2	2000	1	""	1	1	1	1	1	1	1	1	1	2	1	1	1	1	1	1	1	1	1	1	1	1	1	1	1	1	1	4	4	2	2	4	2	4	4
278	1	2	24	1	""	2	5	3	""	2	2	3000	1	""	1	2	2	1	1	1	1	1	1	1	2	1	1	1	1	1	1	1	1	1	1	1	1	1	1	1	1	5	5	5	5	1	5	5	5
292	1	1	41	1	""	2	5	1	""	1	6	1500	1	""	1	1	1	1	1	1	1	1	1	1	1	1	1	1	1	1	1	2	1	2	1	1	2	1	1	1	1	4	2	2	4	4	5	4	4
298	1	2	23	1	""	3	5	4	""	2	1	3000	1	""	1	1	1	1	1	1	1	1	1	1	1	1	1	1	1	1	1	1	1	1	2	1	1	1	1	1	1	2	1	4	4	4	5	4	4
326	1	1	62	1	""	2	5	1	""	1	7	2500	1	""	1	1	1	1	1	1	1	1	1	1	1	2	1	1	1	1	1	1	1	1	1	2	1	1	1	1	1	1	1	1	5	5	5	5	5
336	0	1	36	1	""	1	5	4	""	1	4	5000	1	""	1	1	1	1	1	1	1	1	1	1	1	1	1	1	1	1	1	1	1	1	1	1	1	1	1	1	1	5	5	1	2	4	4	2	4
362	0	1	65	1	""	2	5	1	""	1	9	500	1	""	1	1	1	1	1	1	1	1	1	1	1	1	1	1	1	1	1	1	1	1	1	1	1	1	1	1	1	3	2	2	2	4	2	4	4
386	0	1	74	1	""	3	5	1	""	1	8	1500	1	""	1	1	1	1	1	1	1	1	1	1	1	1	1	1	1	1	1	2	1	1	1	1	1	1	1	1	1	4	4	2	4	4	2	2	4
8	1	1	42	1	""	4	5	4	""	2	5	7000	2	""	1	1	1	1	1	1	1	1	1	1	1	1	1	1	1	1	1	1	1	1	1	1	1	1	1	1	1	4	4	2	4	2	4	4	4
89	0	2	47	1	""	4	5	3	""	2	3	7000	3	""	1	1	1	1	1	1	1	1	1	1	1	1	1	1	1	1	1	1	2	2	2	2	2	2	2	2	2	4	2	2	4	4	4	4	2
112	0	2	50	1	""	2	5	3	""	2	2	5000	3	""	1	1	1	1	1	1	1	1	1	1	1	1	2	1	1	1	1	1	1	1	1	1	1	1	2	1	1	4	3	2	2	3	4	4	4
116	0	2	40	1	""	2	5	4	""	2	3	9000	2	""	1	1	1	2	1	1	1	1	1	1	1	1	1	1	1	1	1	1	1	1	1	1	1	1	2	1	1	3	3	2	3	2	4	4	4
307	0	1	27	1	""	2	5	3	""	2	1	5000	2	""	1	1	1	2	1	1	1	1	1	1	1	1	1	1	1	1	1	1	1	1	1	1	1	1	2	2	1	2	2	2	2	3	3	4	4
308	1	1	45	1	""	2	5	3	""	2	3	10000	2	""	1	1	1	1	1	1	1	1	1	1	1	1	1	1	1	1	1	1	1	1	1	1	1	1	1	1	1	4	3	4	2	3	4	4	4
364	0	1	50	1	""	2	5	3	""	2	2	5000	2	""	1	1	1	1	1	1	1	1	1	1	1	1	2	1	1	1	1	1	1	1	1	1	1	1	2	1	1	4	3	2	2	3	4	4	4
368	0	2	40	1	""	2	5	4	""	2	3	9000	2	""	1	1	1	2	1	1	1	1	1	1	1	1	1	1	1	1	1	1	1	1	1	1	1	1	2	1	1	3	3	2	3	2	4	4	4
36	0	2	38	1	""	2	5	1	""	1	2		3	""	1	1	1	1	1	1	1	1	1	2	1	1	2	1	1	1	1	1	1	1	1	1	1	1	2	1	1	4	2	2	4	2	4	4	4
41	0	1	32	1	""	2	5	1	""	2	2	5000	3	""	1	1	1	1	1	1	1	1	1	1	1	1	1	1	1	1	1	1	1	1	1	1	1	1	1	1	1	4	4	2	1	4	4	4	4
57	0	1	30	1	""	1	5	1	""	2	1	4500	3	""	1	1	1	1	1	1	1	1	1	1	1	1	1	1	1	1	1	1	1	1	1	1	1	1	1	1	1	4	2	2	4	3	3	2	4
68	0	2	24	1	""	1	1	4	""	1	1	4000	3	""	1	1	1	2	1	1	1	1	1	2	1	2	2	1	1	1	1	1	1	1	1	1	1	1	2	1	1	4	2	2	2	4	2	2	2
70	0	1	30	1	""	1	5	3	""	2	1	7000	3	""	1	1	1	1	1	1	1	1	1	1	1	1	1	1	1	1	1	1	1	1	1	1	1	1	2	1	1	4	2	2	2	2	4	4	4
126	0	2	28	1	""	2	5	2	""	2	1	1500	3	""	1	1	1	1	1	1	1	1	1	1	1	1	1	1	1	1	1	1	1	1	1	1	1	1	2	1	1	4	2	3	2	3	3	3	3
194	0	2	19	1	""	1	5	6	"Student"	1	2	600	3	""	1	1	1	1	1	1	1	1	1	1	1	1	1	1	1	1	1	1	1	1	1	1	1	1	1	1	1	4	2	2	4	2	2	2	2
241	0	2	60	1	""	4	5	1	""	2	6	1000	3	""	1	1	1	2	1	1	1	1	1	1	1	1	1	1	1	1	1	1	1	1	1	1	1	1	1	1	1	4	2	2	2	4	4	4	4
264	0	2	42	1	""	1	1	1	""	1	7	2000	3	""	1	1	1	1	1	1	1	1	1	1	1	1	1	1	2	2	2	2	1	1	1	1	1	1	1	1	1	2	2	4	2	2	4	4	4
318	1	2	28	1	""	1	5	4	""	2	1	4000	2	""	1	1	1	2	1	1	1	1	1	1	1	1	1	1	1	1	1	1	1	1	1	1	1	1	2	1	1	4	4	4	2	2	4	4	4
322	0	1	30	1	""	1	5	3	""	2	1	7000	3	""	1	1	1	1	1	1	1	1	1	1	1	1	1	1	1	1	1	1	1	1	1	1	1	1	2	1	1	4	2	2	2	2	4	4	4
340	1	1	27	1	""	1	5	6	"Student"	2	4	500	3	""	1	1	1	1	1	1	1	1	1	1	1	1	2	1	1	1	1	1	2	2	2	2	2	2	2	2	2	5	5	2	1	2	5	4	4
365	0	1	40	1	""	2	5	4	""	2	4	4500	3	""	1	1	1	1	1	1	1	1	1	1	1	1	1	1	1	1	1	1	1	1	1	1	1	1	1	1	1	4	2	2	2	4	3	4	3
399	0	1	28	1	""	1	5	4	""	2	2	3000	3	""	2	2	2	2	1	2	1	1	1	2	2	2	2	1	2	1	1	1	1	1	2	1	1	2	2	1	1	3	3	3	3	3	3	3	3
91	1	1	40	2	""	2	5	4	""	2	4	8000	4	"Taxi"	1	1	1	1	1	1	1	1	1	1	1	1	1	1	1	1	1	1	1	1	1	2	1	1	1	1	1	4	4	4	2	4	2	4	4
105	0	1	48	1	""	4	5	1	""	1	6	15000	4	""	1	1	1	1	1	1	1	1	1	1	1	1	1	1	1	1	1	1	1	1	1	1	1	1	1	1	1	4	3	4	1	1	5	5	4
152	0	1	32	1	""	3	5	3	""	2	6	5000	4	"Taxi"	1	1	1	1	1	1	1	1	1	1	2	1	1	1	2	1	1	1	1	1	2	1	1	1	1	1	1	5	2	2	1	1	2	5	5
170	0	1	20	1	""	1	5	6	"Unemployee"	1	1	500	4	""	1	1	1	1	1	1	1	1	1	1	1	1	1	1	1	1	1	1	1	1	1	1	1	1	1	1	1	2	2	4	2	4	4	4	4
1	1	2	37	2	""	2	5	5	""	2	2	550	1	""	1	2	2	2	1	1	1	1	1	2	2	1	1	2	2	1	1	1	1	2	2	1	1	1	1	1	1	4	2	4	4	2	5	4	4
38	0	1	32	2	""	2	5	2	""	2	3	1500	1	""	1	1	1	1	1	1	1	1	1	1	1	1	1	1	1	1	1	1	1	1	1	1	1	1	1	1	1	4	4	3	2	2	4	4	4
53	1	2	50	2	""	2	5	2	""	1	7	1500	1	""	2	1	2	1	1	1	1	2	1	1	1	2	1	1	1	1	1	1	1	2	1	1	1	1	1	1	1	2	4	5	3	1	5	4	4
72	1	2	32	2	""	2	5	1	""	1	2	5000	1	""	1	1	1	1	1	1	2	1	1	1	1	1	1	1	1	1	1	1	2	2	2	2	2	2	2	2	2	5	5	2	5	4	5	5	5
78	1	2	55	2	""	2	5	3	""	1	5	2000	1	""	1	2	1	1	1	1	1	1	1	1	1	1	1	2	1	1	1	1	1	1	2	1	1	1	1	1	1	5	5	5	1	1	5	5	5
82	1	2	48	2	""	3	5	3	""	2	4	1500	1	""	1	1	1	1	1	1	2	1	1	2	1	1	1	1	1	1	1	1	1	1	2	1	1	1	1	1	1	4	4	2	4	4	2	5	5
83	1	2	40	2	""	2	5	4	""	2	5	12000	1	""	1	1	1	1	1	1	1	1	1	2	1	1	1	1	1	1	1	1	1	1	1	1	1	1	1	1	1	5	5	5	1	1	5	4	4
86	0	1	40	2	""	2	5	4	""	1	5	8000	1	""	1	1	1	1	1	1	1	1	1	1	1	1	1	1	1	1	1	1	1	1	1	1	1	2	1	1	1	4	4	2	2	4	2	4	4
90	0	2	25	2	""	1	5	4	""	2	1	5000	1	""	1	1	1	1	1	1	1	1	1	1	2	1	1	1	1	2	2	1	1	1	1	1	2	1	1	1	1	4	2	4	2	4	2	4	2
103	1	1	45	2	""	2	5	3	""	1	3	2500	1	""	1	1	1	1	1	2	2	1	1	1	1	1	1	2	1	1	1	1	1	1	2	1	1	1	1	1	1	5	4	4	4	2	4	4	4
106	0	1	35	2	""	2	5	4	""	2	5	5000	1	""	1	1	2	1	1	1	1	1	1	1	1	1	1	2	1	1	1	1	1	1	2	1	1	1	1	1	1	2	4	4	2	4	4	2	4
107	0	1	50	2	""	2	5	4	""	1	7	500	1	""	1	1	1	1	1	1	1	1	1	1	1	1	2	2	2	1	1	1	1	1	2	1	1	1	2	1	1	5	2	4	4	2	4	4	2
123	0	2	40	2	""	2	5	2	""	1	6	2400	1	""	1	1	1	1	1	1	1	1	1	1	1	1	1	1	1	1	1	1	1	1	1	1	1	2	2	1	1	2	2	2	2	2	2	4	4
129	1	1	37	2	""	2	5	4	""	2	2	7000	1	""	1	1	1	1	1	1	1	1	1	1	1	1	1	1	1	1	1	1	1	1	1	1	1	1	1	1	1	4	4	3	2	3	4	4	4
146	0	1	32	2	""	2	5	4	""	2	4	5000	1	""	1	2	1	2	1	1	2	1	1	1	1	1	1	1	1	1	1	1	1	1	1	1	2	1	1	1	1	4	4	2	4	2	4	4	3
148	1	1	55	2	""	2	5	1	""	1	4	1000	1	""	1	1	1	1	1	1	1	1	1	1	1	1	1	1	2	1	1	1	1	1	1	1	1	1	1	1	1	5	5	1	2	2	4	4	5
158	0	1	64	2	""	3	5	5	""	2	5	2000	1	""	1	1	1	1	1	1	1	1	1	1	1	1	1	1	1	1	1	1	1	1	1	1	1	1	2	1	1	2	2	2	2	4	2	2	2
159	0	1	28	2	""	1	5	5	""	1	1	1500	1	""	1	1	1	1	1	1	1	1	1	1	1	1	2	1	1	1	1	1	1	1	1	1	1	1	2	1	1	2	2	2	2	4	2	4	3
165	0	2	20	2	""	1	5	6	"Student"	2	3	4000	1	""	1	1	1	1	1	1	1	1	1	1	2	2	1	1	1	1	1	1	1	1	1	2	1	2	1	1	1	4	4	4	2	2	2	4	4
174	1	2	32	2	""	2	5	2	""	2	5	6500	1	""	1	1	1	1	1	1	1	1	2	1	1	1	1	1	1	1	1	1	1	1	1	1	1	1	1	1	1	4	4	2	2	4	4	4	4
178	0	1	45	2	""	2	5	1	""	1	5	1000	1	""	1	1	1	1	1	1	1	1	1	1	1	1	1	1	1	1	1	1	1	1	1	1	1	1	1	1	1	4	4	3	2	2	4	4	4
180	1	2	25	2	""	2	5	2	""	1	2	900	1	""	1	1	1	1	1	1	1	1	1	1	1	1	1	1	1	1	1	1	1	1	1	1	1	1	1	1	1	4	4	2	4	2	4	4	4
188	1	1	45	2	""	2	5	4	""	2	3	3500	1	""	1	1	1	1	1	1	1	1	1	1	1	1	2	2	1	1	2	1	1	2	1	1	1	1	1	2	1	4	4	4	4	4	5	2	4
190	1	1	60	2	""	2	5	1	""	1	9	5500	1	""	1	1	1	1	1	1	1	1	1	2	2	1	1	1	1	2	1	1	1	1	1	1	1	1	1	1	1	4	5	5	5	4	2	5	4
192	1	2	62	2	""	3	5	1	""	2	2	500	1	""	1	1	1	1	1	1	1	1	1	1	1	1	1	2	1	1	1	1	1	1	2	1	1	1	2	1	1	5	5	5	5	5	5	5	5
203	0	1	30	2	""	2	5	4	""	2	4	6000	1	""	1	1	1	1	1	1	1	1	1	1	2	2	1	1	1	1	1	1	1	1	1	1	1	1	1	1	1	4	4	2	2	5	3	4	2
210	1	1	27	2	""	1	5	5	""	2	1	1000	1	""	1	1	1	1	1	1	1	2	2	2	1	2	1	1	1	1	1	1	1	1	1	1	1	1	1	1	1	5	5	1	1	1	5	5	5
212	1	2	36	2	""	1	5	4	""	2	1	6000	1	""	1	1	1	1	1	2	1	1	1	1	1	1	1	1	1	1	1	1	1	2	1	1	1	1	1	1	1	5	2	2	4	4	4	4	5
229	1	1	38	2	""	2	5	1	""	2	4	2000	1	""	1	1	1	1	1	1	1	1	1	1	1	1	1	1	1	1	1	1	1	1	1	1	1	1	1	1	1	4	4	4	4	4	4	4	4
266	1	2	35	2	""	3	5	2	""	2	5	1500	1	""	1	2	2	1	1	1	1	1	1	1	1	2	2	2	2	1	1	1	1	1	1	1	1	1	1	1	1	5	5	1	4	4	5	5	4
275	1	1	37	2	""	2	5	3	""	1	1	3000	1	""	1	1	1	1	1	1	1	1	1	1	1	1	2	2	1	1	1	2	1	1	1	1	1	1	1	1	1	4	4	4	4	2	4	4	4
284	1	2	35	2	""	1	5	2	""	1	7	4000	1	""	1	1	1	1	1	1	1	1	1	1	1	1	1	1	1	1	1	1	1	1	1	1	1	1	2	1	1	4	4	2	4	2	4	4	4
338	0	1	40	2	""	2	5	4	""	2	5	8000	1	""	1	1	1	1	1	1	1	1	1	1	1	1	1	1	1	1	1	1	1	1	1	1	1	2	1	1	1	4	4	2	2	4	2	4	4
350	0	1	61	2	""	2	5	4	""	1	5	9500	1	""	1	1	1	1	1	1	1	1	1	1	2	2	2	2	2	1	1	1	1	1	1	1	1	1	2	2	1	1	4	4	2	2	4	5	5
398	0	1	32	2	""	2	5	4	""	2	4	5000	1	""	1	2	1	2	1	1	2	1	1	1	1	1	1	1	1	1	1	1	1	1	1	1	2	1	1	1	1	4	4	2	4	2	4	4	3
18	1	2	25	2	""	1	5	6	"Student"	2	3	1500	2	""	1	1	1	1	1	1	1	2	1	1	1	1	1	1	1	1	1	1	1	1	1	1	1	2	1	1	1	4	4	2	2	4	4	4	4
394	0	1	27	2	""	1	5	6	"Student"	2	5	6000	2	""	1	1	1	1	1	1	1	1	1	1	1	1	1	1	1	1	1	1	1	1	1	1	1	1	2	1	1	4	2	3	2	2	4	4	4
100	1	2	62	2	""	2	5	3	""	1	8	1500	3	""	1	1	1	1	1	1	1	1	1	1	1	1	1	1	1	1	1	1	1	1	1	1	1	1	1	1	1	4	2	4	4	2	4	4	4
102	0	2	41	4	""	2	5	1	""	1	2	4000	3	""	1	1	1	2	1	1	1	1	1	1	1	1	2	1	2	1	1	1	1	1	1	1	1	1	2	1	1	4	4	3	3	3	3	3	3
114	0	1	32	2	""	4	2	3	""	1	7	1000	1	""	1	1	1	1	1	1	1	1	1	2	1	2	2	1	2	1	1	1	1	1	1	1	1	1	2	1	1	2	2	2	2	4	2	2	2
143	0	2	52	2	""	4	5	2	""	1	4	3000	1	""	1	1	1	1	1	1	1	1	1	1	1	1	1	1	1	1	1	1	1	1	1	1	1	1	1	1	1	4	4	2	2	2	3	4	4
249	0	2	30	2	""	4	5	4	""	2	3	1000	3	""	1	1	1	1	1	1	1	1	1	2	1	2	2	1	2	1	1	1	1	1	1	1	1	1	1	1	1	4	3	2	2	3	2	2	2
270	1	2	25	2	""	1	5	6	"Student"	2	3	1500	3	""	1	1	1	1	1	1	1	2	1	1	1	1	1	1	1	1	1	1	1	1	1	1	1	2	1	1	1	4	4	2	2	4	4	4	4
295	0	1	27	2	""	2	5	2	""	2	1	1500	3	""	1	1	1	1	1	1	1	1	1	2	1	1	2	1	2	1	1	1	1	1	1	1	1	1	1	1	1	4	2	2	2	3	4	4	4
366	0	1	32	1	""	2	5	3	""	1	7	1000	3	""	1	1	1	1	1	1	1	1	1	2	1	2	2	1	2	1	1	1	1	1	1	1	1	1	2	1	1	2	2	2	2	4	2	2	2
369	0	1	60	1	""	2	2	1	""	1	5	1500	3	""	1	1	1	2	1	1	1	1	1	1	1	1	2	1	2	1	1	1	1	1	2	1	1	1	1	1	1	4	2	2	4	3	3	3	3
385	0	2	45	2	""	2	2	1	""	1	4	1700	3	""	1	1	1	2	1	1	1	1	1	1	1	1	1	1	1	1	1	1	1	1	1	1	1	1	1	1	1	3	3	3	3	3	3	3	3
408	0	1	38	2	""	2	5	1	""	1	4	1000	3	""	1	1	1	1	1	1	2	1	1	1	1	1	2	1	2	1	1	1	1	1	1	1	1	1	2	1	1	4	2	2	2	4	2	4	3
162	1	1	35	2	""	2	5	1	""	2	3	500	4	"Taxi"	2	2	2	1	1	1	2	2	1	2	2	2	2	2	2	1	1	2	1	1	2	1	1	1	1	1	1	5	5	4	2	2	5	5	5
208	1	2	19	2	""	1	5	6	"Student"	1	5	2000	4	""	1	1	1	1	1	1	2	2	1	1	1	1	1	1	1	1	1	1	1	1	1	1	1	1	1	1	1	5	5	5	4	4	4	4	4
217	0	2	60	2	""	3	5	2	""	1	5	2000	4	"Taxi"	1	1	1	1	1	1	1	1	1	1	1	1	1	1	1	1	1	1	1	1	1	1	1	1	2	2	1	4	2	2	4	3	4	4	4
150	0	2	29	3	""	2	5	4	""	2	1	2700	1	""	1	1	1	1	1	1	1	1	1	2	2	2	2	1	1	1	1	1	1	1	1	1	1	1	2	1	1	3	4	3	2	3	4	4	4
213	1	2	40	3	""	2	5	3	""	2	2	6000	1	""	1	1	1	1	1	1	1	1	1	1	1	1	1	1	1	1	1	1	1	2	1	1	1	1	1	1	1	5	5	5	1	1	5	5	5
251	0	1	19	3	""	1	5	1	"Student"	2	6	7000	1	""	1	1	1	1	1	1	1	1	1	1	1	1	2	1	2	1	1	1	1	1	1	1	1	2	2	1	1	3	3	3	3	3	3	4	4
21	1	1	24	3	""	2	5	4	""	2	3	12000	2	""	1	1	1	1	1	1	1	1	1	1	1	1	1	1	1	1	1	1	1	1	2	1	1	1	1	1	1	5	1	4	4	4	2	4	4
173	0	2	45	2	""	2	5	3	""	2	4	8000	1	""	1	1	1	1	1	1	1	2	2	1	2	1	1	2	1	1	1	1	2	2	2	2	2	2	2	2	2	2	2	1	4	1	5	5	5
34	0	1	30	2	""	1	5	3	""	2	1	10000	3	""	2	1	1	2	1	1	1	1	1	2	2	1	1	1	1	1	1	1	1	1	1	1	1	1	1	1	1	1	4	1	2	3	3	3	3
[truncated: 43 more columns]
